# Supplementary material for: Dereplication-assisted culturomics enables strain-level ecological analysis of the human gut microbiome
Source: Gut Microbes. 2026 May 28;18(1):2681840. doi: 10.1080/19490976.2026.2681840 (PMC13220843; doi:10.1080/19490976.2026.2681840)
Supplement: Supplementary Material — Supplementary Data.xlsx [file KGMI_A_2681840_SM7433.xlsx]

## Sheet: Supplementary Table 1
Supplementary Table 1. SPeDE dereplication results for Bifidobacterium species isolates obtained through culturomics (Park et al., 2025)
Isolate name	Host	Quality	Reference	Reference number	Genus	Species	MALDI-TOF MS score value
C2-BN-3-2-58	HC2	GREEN	Yes	1	Bifidobacterium	bifidum	2.28
C6-N-0-2-67	HC6	GREEN	Yes	2	Bifidobacterium	bifidum	2.36
C2-BN-1-1-33	HC2	GREEN	No	2	Bifidobacterium	bifidum	2.11
C2-BN-1-1-61	HC2	GREEN	No	2	Bifidobacterium	bifidum	1.93
C2-N-0-3-66	HC2	GREEN	No	2	Bifidobacterium	bifidum	1.95
C2-N-0-4-15	HC2	GREEN	No	2	Bifidobacterium	bifidum	2.34
C2-N-0-4-33	HC2	GREEN	No	2	Bifidobacterium	bifidum	2.03
C2-N-0-4-42	HC2	GREEN	No	2	Bifidobacterium	bifidum	2
C2-N-0-4-5	HC2	GREEN	No	2	Bifidobacterium	bifidum	2.26
C5-N-0-1-55	HC5	GREEN	No	2	Bifidobacterium	bifidum	2.05
C5-N-0-3-26	HC5	GREEN	No	2	Bifidobacterium	bifidum	2.02
C5-N-0-3-43	HC5	GREEN	No	2	Bifidobacterium	bifidum	2.17
C6-BN-3-32	HC6	GREEN	No	2	Bifidobacterium	bifidum	2.01
C6-BN-3-38	HC6	GREEN	No	2	Bifidobacterium	bifidum	2.22
C6-BN-3-82	HC6	GREEN	No	2	Bifidobacterium	bifidum	1.93
C6-N-0-1-42	HC6	GREEN	No	2	Bifidobacterium	bifidum	2.35
C6-N-0-1-52	HC6	GREEN	No	2	Bifidobacterium	bifidum	2.18
C6-N-0-1-63	HC6	GREEN	No	2	Bifidobacterium	bifidum	2.06
C6-N-0-1-75	HC6	GREEN	No	2	Bifidobacterium	bifidum	2.33
C6-N-0-1-77	HC6	GREEN	No	2	Bifidobacterium	bifidum	2.23
C6-N-0-2-14	HC6	GREEN	No	2	Bifidobacterium	bifidum	2.17
C6-N-0-2-15	HC6	GREEN	No	2	Bifidobacterium	bifidum	2.28
C6-N-0-2-42	HC6	GREEN	No	2	Bifidobacterium	bifidum	2.15
C6-N-0-2-46	HC6	GREEN	No	2	Bifidobacterium	bifidum	2.21
C6-N-0-2-48	HC6	GREEN	No	2	Bifidobacterium	bifidum	2.18
C6-N-0-2-60	HC6	GREEN	No	2	Bifidobacterium	bifidum	2.14
C6-N-0-2-63	HC6	GREEN	No	2	Bifidobacterium	bifidum	2.24
C6-N-0-2-68	HC6	GREEN	No	2	Bifidobacterium	bifidum	2.1
C6-N-0-2-69	HC6	GREEN	No	2	Bifidobacterium	bifidum	2.02
C6-N-0-2-72	HC6	GREEN	No	2	Bifidobacterium	bifidum	2.11
C6-N-0-2-75	HC6	GREEN	No	2	Bifidobacterium	bifidum	2.17
C6-N-0-2-76	HC6	GREEN	No	2	Bifidobacterium	bifidum	2.23
C6-N-0s-22	HC6	GREEN	No	2	Bifidobacterium	bifidum	1.92
C6-N-0s-31	HC6	GREEN	No	2	Bifidobacterium	bifidum	2.15
C6-N-0s-39	HC6	GREEN	No	2	Bifidobacterium	bifidum	1.91
C7-N-0-1-86	HC7	GREEN	No	2	Bifidobacterium	bifidum	2.13
C7-N-0-2-24	HC7	GREEN	No	2	Bifidobacterium	bifidum	2.12
C2-N-0-4-54	HC2	GREEN	Yes	3	Bifidobacterium	bifidum	2.49
C2-BN-1-1-45	HC2	GREEN	No	3	Bifidobacterium	bifidum	2.08
C2-BN-1-1-63	HC2	GREEN	No	3	Bifidobacterium	bifidum	2.04
C2-N-0-1-53	HC2	GREEN	No	3	Bifidobacterium	bifidum	2.18
C2-N-0-1-64	HC2	GREEN	No	3	Bifidobacterium	bifidum	2.16
C2-N-0-4-11	HC2	GREEN	No	3	Bifidobacterium	bifidum	2.05
C2-N-0-4-16	HC2	GREEN	No	3	Bifidobacterium	bifidum	2.36
C2-N-0-4-29	HC2	GREEN	No	3	Bifidobacterium	bifidum	2.31
C2-N-0-4-32	HC2	GREEN	No	3	Bifidobacterium	bifidum	2.44
C2-N-0-4-40	HC2	GREEN	No	3	Bifidobacterium	bifidum	2.45
C2-N-0-4-50	HC2	GREEN	No	3	Bifidobacterium	bifidum	2.52
C2-N-0-4-52	HC2	GREEN	No	3	Bifidobacterium	bifidum	2.45
C2-N-0-4-60	HC2	GREEN	No	3	Bifidobacterium	bifidum	2.45
C2-N-0-4-61	HC2	GREEN	No	3	Bifidobacterium	bifidum	2.45
C2-N-0-4-65	HC2	GREEN	No	3	Bifidobacterium	bifidum	2.28
C2-N-0-4-77	HC2	GREEN	No	3	Bifidobacterium	bifidum	2.43
C2-N-0-4-51	HC2	GREEN	Yes	4	Bifidobacterium	bifidum	2.43
C2-BN-1-1-42	HC2	GREEN	No	4	Bifidobacterium	bifidum	1.9
C2-BN-1-1-75	HC2	GREEN	No	4	Bifidobacterium	bifidum	2.01
C2-BN-1-2-27	HC2	GREEN	No	4	Bifidobacterium	bifidum	2.03
C2-GN-3-2-89	HC2	GREEN	No	4	Bifidobacterium	bifidum	1.93
C2-N-0-1-1	HC2	GREEN	No	4	Bifidobacterium	bifidum	2.07
C2-N-0-1-18	HC2	GREEN	No	4	Bifidobacterium	bifidum	2.09
C2-N-0-1-23	HC2	GREEN	No	4	Bifidobacterium	bifidum	2.01
C2-N-0-1-24	HC2	GREEN	No	4	Bifidobacterium	bifidum	2.16
C2-N-0-1-39	HC2	GREEN	No	4	Bifidobacterium	bifidum	2.19
C2-N-0-1-4	HC2	GREEN	No	4	Bifidobacterium	bifidum	2.14
C2-N-0-1-41	HC2	GREEN	No	4	Bifidobacterium	bifidum	2.01
C2-N-0-1-49	HC2	GREEN	No	4	Bifidobacterium	bifidum	2
C2-N-0-1-5	HC2	GREEN	No	4	Bifidobacterium	bifidum	2.05
C2-N-0-1-51	HC2	GREEN	No	4	Bifidobacterium	bifidum	2.14
C2-N-0-1-55	HC2	GREEN	No	4	Bifidobacterium	bifidum	2.2
C2-N-0-1-57	HC2	GREEN	No	4	Bifidobacterium	bifidum	2.16
C2-N-0-2-2	HC2	GREEN	No	4	Bifidobacterium	bifidum	2.17
C2-N-0-2-40	HC2	GREEN	No	4	Bifidobacterium	bifidum	2.04
C2-N-0-2-46	HC2	GREEN	No	4	Bifidobacterium	bifidum	2.07
C2-N-0-2-57	HC2	GREEN	No	4	Bifidobacterium	bifidum	2
C2-N-0-2-64	HC2	GREEN	No	4	Bifidobacterium	bifidum	1.91
C2-N-0-2-67	HC2	GREEN	No	4	Bifidobacterium	bifidum	2.03
C2-N-0-2-92	HC2	GREEN	No	4	Bifidobacterium	bifidum	2.02
C2-N-0-2-93	HC2	GREEN	No	4	Bifidobacterium	bifidum	2.09
C2-N-0-3-18	HC2	GREEN	No	4	Bifidobacterium	bifidum	1.98
C2-N-0-3-45	HC2	GREEN	No	4	Bifidobacterium	bifidum	2.12
C2-N-0-3-46	HC2	GREEN	No	4	Bifidobacterium	bifidum	1.98
C2-N-0-3-73	HC2	GREEN	No	4	Bifidobacterium	bifidum	1.94
C2-N-0-3-93	HC2	GREEN	No	4	Bifidobacterium	bifidum	2.01
C2-N-0-4-14	HC2	GREEN	No	4	Bifidobacterium	bifidum	2.22
C2-N-0-4-2	HC2	GREEN	No	4	Bifidobacterium	bifidum	2.21
C2-N-0-4-44	HC2	GREEN	No	4	Bifidobacterium	bifidum	2.23
C5-N-0-1-58	HC5	GREEN	Yes	5	Bifidobacterium	longum	2.02
C5-N-0-1-16	HC5	GREEN	No	5	Bifidobacterium	longum	1.97
C5-N-0-1-84	HC5	GREEN	No	5	Bifidobacterium	longum	2.05
C6-N-0-1-39	HC6	GREEN	No	5	Bifidobacterium	longum	2.1
C7-N-0-2-22	HC7	GREEN	No	5	Bifidobacterium	longum	1.92
C6-N-0-1-2	HC6	GREEN	Yes	6	Bifidobacterium	bifidum	2.16
C2-BN-1-1-11	HC2	GREEN	No	6	Bifidobacterium	bifidum	1.98
C2-N-0-4-17	HC2	GREEN	No	6	Bifidobacterium	bifidum	2.01
C6-N-0-1-14	HC6	GREEN	No	6	Bifidobacterium	bifidum	2.37
C6-N-0-1-18	HC6	GREEN	No	6	Bifidobacterium	bifidum	2.11
C6-N-0-1-27	HC6	GREEN	No	6	Bifidobacterium	bifidum	2.13
C6-N-0-1-38	HC6	GREEN	No	6	Bifidobacterium	bifidum	2.06
C6-N-0-1-48	HC6	GREEN	No	6	Bifidobacterium	bifidum	2.2
C6-N-0-1-60	HC6	GREEN	No	6	Bifidobacterium	bifidum	2.26
C6-N-0-1-65	HC6	GREEN	No	6	Bifidobacterium	bifidum	2.22
C6-N-0-1-70	HC6	GREEN	No	6	Bifidobacterium	bifidum	2.27
C6-N-0-1-86	HC6	GREEN	No	6	Bifidobacterium	bifidum	2.16
C6-N-0-1-92	HC6	GREEN	No	6	Bifidobacterium	bifidum	2.17
C6-N-0-2-81	HC6	GREEN	No	6	Bifidobacterium	bifidum	2.1
C6-N-0-2-93	HC6	GREEN	No	6	Bifidobacterium	bifidum	1.96
C6-N-0s-18	HC6	GREEN	No	6	Bifidobacterium	bifidum	2.08
C2-N-0-3-6	HC2	GREEN	Yes	7	Bifidobacterium	bifidum	2.36
C3-N-0-4-49	HC3	GREEN	Yes	8	Bifidobacterium	longum	2.14
C3-N-0-4-65	HC3	GREEN	No	8	Bifidobacterium	longum	2.12
C6-N-0-2-21	HC6	GREEN	No	8	Bifidobacterium	longum	2.12
C7-GN-2-10	HC7	GREEN	No	8	Bifidobacterium	longum	2.06
C8-N-0-1-20	HC8	GREEN	Yes	9	Bifidobacterium	longum	2.27
C2-BN-1-2-14	HC2	GREEN	No	9	Bifidobacterium	longum	2.05
C2-GN-1-1-37	HC2	GREEN	No	9	Bifidobacterium	longum	1.92
C2-N-0-3-78	HC2	GREEN	No	9	Bifidobacterium	longum	1.96
C2-N-0-3-81	HC2	GREEN	No	9	Bifidobacterium	longum	1.97
C2-N-0-4-18	HC2	GREEN	No	9	Bifidobacterium	longum	2.09
C2-N-0-4-34	HC2	GREEN	No	9	Bifidobacterium	longum	2.08
C2-N-0-4-95	HC2	GREEN	No	9	Bifidobacterium	longum	2.06
C3-N-0-2-27	HC3	GREEN	No	9	Bifidobacterium	longum	2.08
C3-N-0-3-48	HC3	GREEN	No	9	Bifidobacterium	longum	2.07
C4-BN-3-44	HC4	GREEN	No	9	Bifidobacterium	longum	2.12
C4-GN-3-10	HC4	GREEN	No	9	Bifidobacterium	longum	2.13
C4-GN-3-4	HC4	GREEN	No	9	Bifidobacterium	longum	2.13
C4-N-0-2-28	HC4	GREEN	No	9	Bifidobacterium	longum	2.18
C4-N-0-2-5	HC4	GREEN	No	9	Bifidobacterium	longum	2.2
C4-N-0-2-73	HC4	GREEN	No	9	Bifidobacterium	longum	2.1
C4-N-5s-29	HC4	GREEN	No	9	Bifidobacterium	longum	1.94
C5-BN-3-29	HC5	GREEN	No	9	Bifidobacterium	longum	2.03
C5-BN-3-54	HC5	GREEN	No	9	Bifidobacterium	longum	2.14
C5-BN-3-63	HC5	GREEN	No	9	Bifidobacterium	longum	2.13
C5-BN-3-77	HC5	GREEN	No	9	Bifidobacterium	longum	2.02
C5-GN-3-38	HC5	GREEN	No	9	Bifidobacterium	longum	2.14
C5-GN-3-71	HC5	GREEN	No	9	Bifidobacterium	longum	2.08
C5-N-0-1-18	HC5	GREEN	No	9	Bifidobacterium	longum	2.15
C5-N-0-1-2	HC5	GREEN	No	9	Bifidobacterium	longum	2.21
C5-N-0-1-20	HC5	GREEN	No	9	Bifidobacterium	longum	2.14
C5-N-0-1-21	HC5	GREEN	No	9	Bifidobacterium	longum	2.06
C5-N-0-1-25	HC5	GREEN	No	9	Bifidobacterium	longum	2.04
C5-N-0-1-32	HC5	GREEN	No	9	Bifidobacterium	longum	2.08
C5-N-0-1-37	HC5	GREEN	No	9	Bifidobacterium	longum	2.12
C5-N-0-1-38	HC5	GREEN	No	9	Bifidobacterium	longum	2.15
C5-N-0-1-41	HC5	GREEN	No	9	Bifidobacterium	longum	2.05
C5-N-0-1-42	HC5	GREEN	No	9	Bifidobacterium	longum	2.14
C5-N-0-1-44	HC5	GREEN	No	9	Bifidobacterium	longum	2.26
C5-N-0-1-46	HC5	GREEN	No	9	Bifidobacterium	longum	2.19
C5-N-0-1-47	HC5	GREEN	No	9	Bifidobacterium	longum	2.16
C5-N-0-1-50	HC5	GREEN	No	9	Bifidobacterium	longum	2.13
C5-N-0-1-75	HC5	GREEN	No	9	Bifidobacterium	longum	2.14
C5-N-0-1-78	HC5	GREEN	No	9	Bifidobacterium	longum	2.15
C5-N-0-1-96	HC5	GREEN	No	9	Bifidobacterium	longum	2.1
C5-N-0-2-27	HC5	GREEN	No	9	Bifidobacterium	longum	2.18
C5-N-0-3-28	HC5	GREEN	No	9	Bifidobacterium	longum	2.1
C5-N-0-3-44	HC5	GREEN	No	9	Bifidobacterium	longum	2.16
C6-BN-3-31	HC6	GREEN	No	9	Bifidobacterium	longum	1.95
C6-BN-3-40	HC6	GREEN	No	9	Bifidobacterium	longum	1.92
C6-BN-3-41	HC6	GREEN	No	9	Bifidobacterium	longum	1.91
C6-BN-3-49	HC6	GREEN	No	9	Bifidobacterium	longum	1.94
C6-BN-3-54	HC6	GREEN	No	9	Bifidobacterium	longum	2.27
C6-BN-3-76	HC6	GREEN	No	9	Bifidobacterium	longum	2.24
C6-BN-3-86	HC6	GREEN	No	9	Bifidobacterium	longum	1.9
C6-GN-3-7	HC6	GREEN	No	9	Bifidobacterium	longum	2.02
C6-N-0-1-22	HC6	GREEN	No	9	Bifidobacterium	longum	2.04
C6-N-0-1-43	HC6	GREEN	No	9	Bifidobacterium	longum	2.02
C6-N-0-1-51	HC6	GREEN	No	9	Bifidobacterium	longum	2.15
C6-N-0-1-54	HC6	GREEN	No	9	Bifidobacterium	longum	2.14
C6-N-0-1-55	HC6	GREEN	No	9	Bifidobacterium	longum	2.19
C6-N-0-1-71	HC6	GREEN	No	9	Bifidobacterium	longum	2.01
C6-N-0-1-72	HC6	GREEN	No	9	Bifidobacterium	longum	2.26
C6-N-0-1-74	HC6	GREEN	No	9	Bifidobacterium	longum	2.14
C6-N-0-2-11	HC6	GREEN	No	9	Bifidobacterium	longum	2.1
C6-N-0-2-12	HC6	GREEN	No	9	Bifidobacterium	longum	2.25
C6-N-0-2-16	HC6	GREEN	No	9	Bifidobacterium	longum	2.28
C6-N-0-2-18	HC6	GREEN	No	9	Bifidobacterium	longum	2.01
C6-N-0-2-23	HC6	GREEN	No	9	Bifidobacterium	longum	2.24
C6-N-0-2-30	HC6	GREEN	No	9	Bifidobacterium	longum	2.22
C6-N-0-2-32	HC6	GREEN	No	9	Bifidobacterium	longum	2.18
C6-N-0-2-36	HC6	GREEN	No	9	Bifidobacterium	longum	2.26
C6-N-0-2-38	HC6	GREEN	No	9	Bifidobacterium	longum	2.09
C6-N-0-2-39	HC6	GREEN	No	9	Bifidobacterium	longum	2.06
C6-N-0-2-4	HC6	GREEN	No	9	Bifidobacterium	longum	2.23
C6-N-0-2-50	HC6	GREEN	No	9	Bifidobacterium	longum	2.19
C6-N-0-2-56	HC6	GREEN	No	9	Bifidobacterium	longum	2.01
C6-N-0-2-58	HC6	GREEN	No	9	Bifidobacterium	longum	2.09
C6-N-0-2-61	HC6	GREEN	No	9	Bifidobacterium	longum	2.1
C6-N-0-2-62	HC6	GREEN	No	9	Bifidobacterium	longum	2.21
C6-N-0-2-64	HC6	GREEN	No	9	Bifidobacterium	longum	2.03
C6-N-0-2-66	HC6	GREEN	No	9	Bifidobacterium	longum	2.23
C6-N-0-2-70	HC6	GREEN	No	9	Bifidobacterium	longum	2.1
C6-N-0-2-71	HC6	GREEN	No	9	Bifidobacterium	longum	2.12
C6-N-0-2-73	HC6	GREEN	No	9	Bifidobacterium	longum	2.08
C6-N-0-2-77	HC6	GREEN	No	9	Bifidobacterium	longum	2.1
C6-N-0-2-78	HC6	GREEN	No	9	Bifidobacterium	longum	2.06
C6-N-0-2-8	HC6	GREEN	No	9	Bifidobacterium	longum	2.16
C6-N-0-2-80	HC6	GREEN	No	9	Bifidobacterium	longum	2.12
C6-N-0-2-82	HC6	GREEN	No	9	Bifidobacterium	longum	2.01
C6-N-0-2-84	HC6	GREEN	No	9	Bifidobacterium	longum	2.13
C6-N-0-2-92	HC6	GREEN	No	9	Bifidobacterium	longum	2.04
C6-N-0s-23	HC6	GREEN	No	9	Bifidobacterium	longum	2.15
C6-N-0s-38	HC6	GREEN	No	9	Bifidobacterium	longum	2.08
C7-BN-2-1-18	HC7	GREEN	No	9	Bifidobacterium	longum	2.06
C7-BN-2-1-43	HC7	GREEN	No	9	Bifidobacterium	longum	2.09
C7-BN-2-1-5	HC7	GREEN	No	9	Bifidobacterium	longum	2.04
C7-BN-2-1-62	HC7	GREEN	No	9	Bifidobacterium	longum	2.08
C7-BN-2-1-81	HC7	GREEN	No	9	Bifidobacterium	longum	2.11
C7-BN-2-1-82	HC7	GREEN	No	9	Bifidobacterium	longum	1.97
C7-BN-2-1-95	HC7	GREEN	No	9	Bifidobacterium	longum	2.09
C7-BN-2-2-14	HC7	GREEN	No	9	Bifidobacterium	longum	2.15
C7-BN-2-2-22	HC7	GREEN	No	9	Bifidobacterium	longum	2.26
C7-BN-2-2-26	HC7	GREEN	No	9	Bifidobacterium	longum	1.99
C7-BN-2-2-27	HC7	GREEN	No	9	Bifidobacterium	longum	2.05
C7-BN-2-2-29	HC7	GREEN	No	9	Bifidobacterium	longum	1.94
C7-BN-2-2-30	HC7	GREEN	No	9	Bifidobacterium	longum	1.97
C7-BN-2-2-36	HC7	GREEN	No	9	Bifidobacterium	longum	1.94
C7-BN-2-2-38	HC7	GREEN	No	9	Bifidobacterium	longum	2.23
C7-BN-2-2-40	HC7	GREEN	No	9	Bifidobacterium	longum	2.16
C7-BN-2-2-41	HC7	GREEN	No	9	Bifidobacterium	longum	2.17
C7-BN-2-2-48	HC7	GREEN	No	9	Bifidobacterium	longum	2.04
C7-BN-2-2-50	HC7	GREEN	No	9	Bifidobacterium	longum	2.1
C7-BN-2-2-55	HC7	GREEN	No	9	Bifidobacterium	longum	2
C7-BN-2-2-65	HC7	GREEN	No	9	Bifidobacterium	longum	2.02
C7-BN-2-2-68	HC7	GREEN	No	9	Bifidobacterium	longum	1.95
C7-BN-2-2-7	HC7	GREEN	No	9	Bifidobacterium	longum	1.92
C7-BN-2-2-71	HC7	GREEN	No	9	Bifidobacterium	longum	2.13
C7-BN-2-2-77	HC7	GREEN	No	9	Bifidobacterium	longum	1.96
C7-BN-2-2-79	HC7	GREEN	No	9	Bifidobacterium	longum	2.01
C7-BN-2-2-86	HC7	GREEN	No	9	Bifidobacterium	longum	1.98
C7-BN-2-2-90	HC7	GREEN	No	9	Bifidobacterium	longum	2.02
C7-BN-2-2-91	HC7	GREEN	No	9	Bifidobacterium	longum	2.06
C7-BN-2-2-95	HC7	GREEN	No	9	Bifidobacterium	longum	2.17
C7-BN-2-2-96	HC7	GREEN	No	9	Bifidobacterium	longum	2.13
C7-GN-2-56	HC7	GREEN	No	9	Bifidobacterium	longum	2.17
C7-GN-2-61	HC7	GREEN	No	9	Bifidobacterium	longum	2.17
C7-GN-2-67	HC7	GREEN	No	9	Bifidobacterium	longum	2.07
C7-GN-2-70	HC7	GREEN	No	9	Bifidobacterium	longum	2.09
C7-GN-2-71	HC7	GREEN	No	9	Bifidobacterium	longum	2.05
C7-N-0-1-11	HC7	GREEN	No	9	Bifidobacterium	longum	2.05
C7-N-0-1-15	HC7	GREEN	No	9	Bifidobacterium	longum	2.27
C7-N-0-1-28	HC7	GREEN	No	9	Bifidobacterium	longum	2.03
C7-N-0-1-32	HC7	GREEN	No	9	Bifidobacterium	longum	2.21
C7-N-0-1-65	HC7	GREEN	No	9	Bifidobacterium	longum	2.17
C7-N-0-1-8	HC7	GREEN	No	9	Bifidobacterium	longum	2.11
C7-N-0-1-83	HC7	GREEN	No	9	Bifidobacterium	longum	1.92
C7-N-0-1-89	HC7	GREEN	No	9	Bifidobacterium	longum	2.04
C7-N-0-1-94	HC7	GREEN	No	9	Bifidobacterium	longum	2.1
C7-N-0-2-12	HC7	GREEN	No	9	Bifidobacterium	longum	2.15
C7-N-0-2-14	HC7	GREEN	No	9	Bifidobacterium	longum	2.22
C7-N-0-2-19	HC7	GREEN	No	9	Bifidobacterium	longum	2.15
C7-N-0-2-27	HC7	GREEN	No	9	Bifidobacterium	longum	1.94
C7-N-0-2-30	HC7	GREEN	No	9	Bifidobacterium	longum	2.01
C7-N-0-2-33	HC7	GREEN	No	9	Bifidobacterium	longum	2.09
C7-N-0-2-37	HC7	GREEN	No	9	Bifidobacterium	longum	2.14
C7-N-0-2-39	HC7	GREEN	No	9	Bifidobacterium	longum	2.15
C7-N-0-2-40	HC7	GREEN	No	9	Bifidobacterium	longum	2.08
C7-N-0-2-44	HC7	GREEN	No	9	Bifidobacterium	longum	2.12
C7-N-0-2-5	HC7	GREEN	No	9	Bifidobacterium	longum	2.26
C7-N-0-2-53	HC7	GREEN	No	9	Bifidobacterium	longum	2.1
C7-N-0-2-54	HC7	GREEN	No	9	Bifidobacterium	longum	2.07
C7-N-0-2-71	HC7	GREEN	No	9	Bifidobacterium	longum	1.95
C7-N-0-2-72	HC7	GREEN	No	9	Bifidobacterium	longum	2.09
C7-N-0-2-73	HC7	GREEN	No	9	Bifidobacterium	longum	2.09
C7-N-0-2-74	HC7	GREEN	No	9	Bifidobacterium	longum	2.21
C7-N-0-2-87	HC7	GREEN	No	9	Bifidobacterium	longum	2.08
C7-N-0s-37	HC7	GREEN	No	9	Bifidobacterium	longum	2.18
C8-BN-3-11	HC8	GREEN	No	9	Bifidobacterium	longum	2.06
C8-BN-3-14	HC8	GREEN	No	9	Bifidobacterium	longum	1.95
C8-BN-3-21	HC8	GREEN	No	9	Bifidobacterium	longum	1.98
C8-BN-3-25	HC8	GREEN	No	9	Bifidobacterium	longum	2.1
C8-BN-3-28	HC8	GREEN	No	9	Bifidobacterium	longum	2.14
C8-BN-3-5	HC8	GREEN	No	9	Bifidobacterium	longum	2.04
C8-BN-3-74	HC8	GREEN	No	9	Bifidobacterium	longum	1.95
C8-GN-3-39	HC8	GREEN	No	9	Bifidobacterium	longum	1.98
C8-GN-3-44	HC8	GREEN	No	9	Bifidobacterium	longum	1.96
C8-GN-3-55	HC8	GREEN	No	9	Bifidobacterium	longum	1.99
C8-GN-3-60	HC8	GREEN	No	9	Bifidobacterium	longum	1.97
C8-GN-3-63	HC8	GREEN	No	9	Bifidobacterium	longum	2.08
C8-GN-3-69	HC8	GREEN	No	9	Bifidobacterium	longum	2.26
C8-GN-3-71	HC8	GREEN	No	9	Bifidobacterium	longum	2.08
C8-N-0-1-1	HC8	GREEN	No	9	Bifidobacterium	longum	2.19
C8-N-0-1-10	HC8	GREEN	No	9	Bifidobacterium	longum	2.23
C8-N-0-1-15	HC8	GREEN	No	9	Bifidobacterium	longum	2
C8-N-0-1-17	HC8	GREEN	No	9	Bifidobacterium	longum	2.02
C8-N-0-1-19	HC8	GREEN	No	9	Bifidobacterium	longum	2.21
C8-N-0-1-2	HC8	GREEN	No	9	Bifidobacterium	longum	2.24
C8-N-0-1-21	HC8	GREEN	No	9	Bifidobacterium	longum	2.22
C8-N-0-1-22	HC8	GREEN	No	9	Bifidobacterium	longum	2.18
C8-N-0-1-23	HC8	GREEN	No	9	Bifidobacterium	longum	2.25
C8-N-0-1-24	HC8	GREEN	No	9	Bifidobacterium	longum	2.24
C8-N-0-1-26	HC8	GREEN	No	9	Bifidobacterium	longum	2.24
C8-N-0-1-27	HC8	GREEN	No	9	Bifidobacterium	longum	2.16
C8-N-0-1-29	HC8	GREEN	No	9	Bifidobacterium	longum	2.1
C8-N-0-1-30	HC8	GREEN	No	9	Bifidobacterium	longum	2.03
C8-N-0-1-31	HC8	GREEN	No	9	Bifidobacterium	longum	2.19
C8-N-0-1-32	HC8	GREEN	No	9	Bifidobacterium	longum	2.27
C8-N-0-1-34	HC8	GREEN	No	9	Bifidobacterium	longum	1.92
C8-N-0-1-35	HC8	GREEN	No	9	Bifidobacterium	longum	2.04
C8-N-0-1-36	HC8	GREEN	No	9	Bifidobacterium	longum	2.1
C8-N-0-1-37	HC8	GREEN	No	9	Bifidobacterium	longum	2.32
C8-N-0-1-38	HC8	GREEN	No	9	Bifidobacterium	longum	2.15
C8-N-0-1-4	HC8	GREEN	No	9	Bifidobacterium	longum	2.17
C8-N-0-1-40	HC8	GREEN	No	9	Bifidobacterium	longum	2.1
C8-N-0-1-47	HC8	GREEN	No	9	Bifidobacterium	longum	2.07
C8-N-0-1-48	HC8	GREEN	No	9	Bifidobacterium	longum	2.05
C8-N-0-1-53	HC8	GREEN	No	9	Bifidobacterium	longum	1.95
C8-N-0-1-54	HC8	GREEN	No	9	Bifidobacterium	longum	1.98
C8-N-0-1-55	HC8	GREEN	No	9	Bifidobacterium	longum	1.91
C8-N-0-1-57	HC8	GREEN	No	9	Bifidobacterium	longum	2.13
C8-N-0-1-61	HC8	GREEN	No	9	Bifidobacterium	longum	1.93
C8-N-0-1-66	HC8	GREEN	No	9	Bifidobacterium	longum	1.94
C8-N-0-1-7	HC8	GREEN	No	9	Bifidobacterium	longum	2.01
C8-N-0-1-72	HC8	GREEN	No	9	Bifidobacterium	longum	1.94
C8-N-0-1-73	HC8	GREEN	No	9	Bifidobacterium	longum	2.02
C8-N-0-1-76	HC8	GREEN	No	9	Bifidobacterium	longum	2.18
C8-N-0-1-8	HC8	GREEN	No	9	Bifidobacterium	longum	2.1
C8-N-0-1-81	HC8	GREEN	No	9	Bifidobacterium	longum	2.09
C8-N-0-1-82	HC8	GREEN	No	9	Bifidobacterium	longum	2
C8-N-0-1-89	HC8	GREEN	No	9	Bifidobacterium	longum	1.96
C8-N-0-1-90	HC8	GREEN	No	9	Bifidobacterium	longum	1.94
C8-N-0-1-91	HC8	GREEN	No	9	Bifidobacterium	longum	2.09
C8-N-0-1-92	HC8	GREEN	No	9	Bifidobacterium	longum	2.02
C8-N-0-1-94	HC8	GREEN	No	9	Bifidobacterium	longum	1.94
C8-N-0-1-95	HC8	GREEN	No	9	Bifidobacterium	longum	2.09
C8-N-0-2-13	HC8	GREEN	No	9	Bifidobacterium	longum	1.91
C8-N-0-2-17	HC8	GREEN	No	9	Bifidobacterium	longum	1.93
C8-N-0-2-18	HC8	GREEN	No	9	Bifidobacterium	longum	2.02
C8-N-0-2-23	HC8	GREEN	No	9	Bifidobacterium	longum	1.94
C8-N-0-2-25	HC8	GREEN	No	9	Bifidobacterium	longum	1.9
C8-N-0-2-27	HC8	GREEN	No	9	Bifidobacterium	longum	1.92
C8-N-0-2-28	HC8	GREEN	No	9	Bifidobacterium	longum	2.09
C8-N-0-2-29	HC8	GREEN	No	9	Bifidobacterium	longum	1.95
C8-N-0-2-31	HC8	GREEN	No	9	Bifidobacterium	longum	2.02
C8-N-0-2-34	HC8	GREEN	No	9	Bifidobacterium	longum	1.96
C8-N-0-2-35	HC8	GREEN	No	9	Bifidobacterium	longum	2.11
C8-N-0-2-36	HC8	GREEN	No	9	Bifidobacterium	longum	1.93
C8-N-0-2-37	HC8	GREEN	No	9	Bifidobacterium	longum	2.02
C8-N-0-2-38	HC8	GREEN	No	9	Bifidobacterium	longum	1.93
C8-N-0-2-4	HC8	GREEN	No	9	Bifidobacterium	longum	2.01
C8-N-0-2-41	HC8	GREEN	No	9	Bifidobacterium	longum	2.04
C8-N-0-2-42	HC8	GREEN	No	9	Bifidobacterium	longum	2.08
C8-N-0-2-43	HC8	GREEN	No	9	Bifidobacterium	longum	1.98
C8-N-0-2-47	HC8	GREEN	No	9	Bifidobacterium	longum	2.12
C8-N-0-2-48	HC8	GREEN	No	9	Bifidobacterium	longum	2.17
C8-N-0-2-5	HC8	GREEN	No	9	Bifidobacterium	longum	1.96
C8-N-0-2-51	HC8	GREEN	No	9	Bifidobacterium	longum	2.09
C8-N-0-2-52	HC8	GREEN	No	9	Bifidobacterium	longum	1.98
C8-N-0-2-53	HC8	GREEN	No	9	Bifidobacterium	longum	2.16
C8-N-0-2-54	HC8	GREEN	No	9	Bifidobacterium	longum	2
C8-N-0-2-55	HC8	GREEN	No	9	Bifidobacterium	longum	1.91
C8-N-0-2-56	HC8	GREEN	No	9	Bifidobacterium	longum	2.06
C8-N-0-2-59	HC8	GREEN	No	9	Bifidobacterium	longum	2.06
C8-N-0-2-60	HC8	GREEN	No	9	Bifidobacterium	longum	1.95
C8-N-0-2-61	HC8	GREEN	No	9	Bifidobacterium	longum	1.92
C8-N-0-2-69	HC8	GREEN	No	9	Bifidobacterium	longum	2.03
C8-N-0-2-70	HC8	GREEN	No	9	Bifidobacterium	longum	1.91
C8-N-0-2-72	HC8	GREEN	No	9	Bifidobacterium	longum	1.9
C8-N-0-2-73	HC8	GREEN	No	9	Bifidobacterium	longum	1.9
C8-N-0-2-77	HC8	GREEN	No	9	Bifidobacterium	longum	2.02
C8-N-0-2-79	HC8	GREEN	No	9	Bifidobacterium	longum	1.96
C8-N-0-2-80	HC8	GREEN	No	9	Bifidobacterium	longum	2.12
C8-N-0-2-85	HC8	GREEN	No	9	Bifidobacterium	longum	1.98
C8-N-0-2-86	HC8	GREEN	No	9	Bifidobacterium	longum	1.93
C8-N-0-2-87	HC8	GREEN	No	9	Bifidobacterium	longum	2.04
C8-N-0-2-88	HC8	GREEN	No	9	Bifidobacterium	longum	2.07
C8-N-0-2-89	HC8	GREEN	No	9	Bifidobacterium	longum	1.96
C8-N-0-2-90	HC8	GREEN	No	9	Bifidobacterium	longum	2.07
C8-N-0-2-91	HC8	GREEN	No	9	Bifidobacterium	longum	2.05
C8-N-0-2-92	HC8	GREEN	No	9	Bifidobacterium	longum	2.08
C8-N-0-2-94	HC8	GREEN	No	9	Bifidobacterium	longum	1.93
C8-N-0s-47	HC8	GREEN	No	9	Bifidobacterium	longum	2.02
C8-N-0s-5	HC8	GREEN	No	9	Bifidobacterium	longum	2.02
C8-N-0s-50	HC8	GREEN	No	9	Bifidobacterium	longum	2.16
C8-N-0s-68	HC8	GREEN	No	9	Bifidobacterium	longum	2.07
C8-N-0s-70	HC8	GREEN	No	9	Bifidobacterium	longum	2.1
C8-N-0s-74	HC8	GREEN	No	9	Bifidobacterium	longum	2.04
C8-N-0s-76	HC8	GREEN	No	9	Bifidobacterium	longum	1.95
C8-N-0s-8	HC8	GREEN	No	9	Bifidobacterium	longum	2.11
C8-N-0s-85	HC8	GREEN	No	9	Bifidobacterium	longum	1.93
C8-N-0s-88	HC8	GREEN	No	9	Bifidobacterium	longum	1.99
C8-N-0s-9	HC8	GREEN	No	9	Bifidobacterium	longum	2.03
C8-N-0s-90	HC8	GREEN	No	9	Bifidobacterium	longum	1.99
C8-N-0s-93	HC8	GREEN	No	9	Bifidobacterium	longum	2.02
C8-N-0s-95	HC8	GREEN	No	9	Bifidobacterium	longum	2.09
C8-N-8-23	HC8	GREEN	No	9	Bifidobacterium	longum	2.06
C8-N-8-54	HC8	GREEN	No	9	Bifidobacterium	longum	2.05
C8-N-0-1-85	HC8	GREEN	Yes	10	Bifidobacterium	longum	2.03
C7-BN-2-2-46	HC7	GREEN	Yes	11	Bifidobacterium	bifidum	2.22
C5-BN-3-60	HC5	GREEN	No	11	Bifidobacterium	bifidum	2.28
C5-N-0-1-13	HC5	GREEN	No	11	Bifidobacterium	bifidum	2.2
C5-N-0-1-19	HC5	GREEN	No	11	Bifidobacterium	bifidum	2.12
C5-N-0-1-23	HC5	GREEN	No	11	Bifidobacterium	bifidum	2.14
C5-N-0-1-30	HC5	GREEN	No	11	Bifidobacterium	bifidum	2.04
C5-N-0-1-31	HC5	GREEN	No	11	Bifidobacterium	bifidum	2.14
C5-N-0-1-45	HC5	GREEN	No	11	Bifidobacterium	bifidum	2.09
C5-N-0-1-49	HC5	GREEN	No	11	Bifidobacterium	bifidum	2.03
C5-N-0-1-51	HC5	GREEN	No	11	Bifidobacterium	bifidum	2.15
C5-N-0-1-52	HC5	GREEN	No	11	Bifidobacterium	bifidum	2.2
C5-N-0-1-6	HC5	GREEN	No	11	Bifidobacterium	bifidum	2.11
C5-N-0-1-60	HC5	GREEN	No	11	Bifidobacterium	bifidum	2.09
C5-N-0-1-62	HC5	GREEN	No	11	Bifidobacterium	bifidum	1.91
C5-N-0-1-63	HC5	GREEN	No	11	Bifidobacterium	bifidum	2.17
C5-N-0-1-66	HC5	GREEN	No	11	Bifidobacterium	bifidum	2.11
C5-N-0-1-68	HC5	GREEN	No	11	Bifidobacterium	bifidum	2.14
C5-N-0-1-76	HC5	GREEN	No	11	Bifidobacterium	bifidum	2.19
C5-N-0-1-8	HC5	GREEN	No	11	Bifidobacterium	bifidum	2.02
C5-N-0-1-80	HC5	GREEN	No	11	Bifidobacterium	bifidum	1.91
C5-N-0-1-92	HC5	GREEN	No	11	Bifidobacterium	bifidum	2.11
C5-N-0-1-94	HC5	GREEN	No	11	Bifidobacterium	bifidum	2.02
C5-N-0-2-89	HC5	GREEN	No	11	Bifidobacterium	bifidum	1.92
C5-N-0-3-20	HC5	GREEN	No	11	Bifidobacterium	bifidum	2.22
C7-BN-2-1-11	HC7	GREEN	No	11	Bifidobacterium	bifidum	2.15
C7-BN-2-1-13	HC7	GREEN	No	11	Bifidobacterium	bifidum	2.04
C7-BN-2-1-34	HC7	GREEN	No	11	Bifidobacterium	bifidum	2.14
C7-BN-2-1-42	HC7	GREEN	No	11	Bifidobacterium	bifidum	2.1
C7-BN-2-1-63	HC7	GREEN	No	11	Bifidobacterium	bifidum	2.25
C7-BN-2-1-71	HC7	GREEN	No	11	Bifidobacterium	bifidum	2.17
C7-BN-2-1-85	HC7	GREEN	No	11	Bifidobacterium	bifidum	2.06
C7-BN-2-1-90	HC7	GREEN	No	11	Bifidobacterium	bifidum	2.2
C7-BN-2-2-10	HC7	GREEN	No	11	Bifidobacterium	bifidum	2.18
C7-BN-2-2-17	HC7	GREEN	No	11	Bifidobacterium	bifidum	2.21
C7-BN-2-2-3	HC7	GREEN	No	11	Bifidobacterium	bifidum	2.08
C7-BN-2-2-45	HC7	GREEN	No	11	Bifidobacterium	bifidum	2.18
C7-BN-2-2-54	HC7	GREEN	No	11	Bifidobacterium	bifidum	2.13
C7-BN-2-2-60	HC7	GREEN	No	11	Bifidobacterium	bifidum	2.11
C7-BN-2-2-73	HC7	GREEN	No	11	Bifidobacterium	bifidum	2.1
C7-BN-2-2-75	HC7	GREEN	No	11	Bifidobacterium	bifidum	2.05
C7-BN-2-2-78	HC7	GREEN	No	11	Bifidobacterium	bifidum	1.99
C7-BN-2-2-85	HC7	GREEN	No	11	Bifidobacterium	bifidum	2.07
C7-BN-2-2-87	HC7	GREEN	No	11	Bifidobacterium	bifidum	2.01
C7-BN-2-2-93	HC7	GREEN	No	11	Bifidobacterium	bifidum	2.08
C7-N-0-1-21	HC7	GREEN	No	11	Bifidobacterium	bifidum	2.11
C7-N-0-1-64	HC7	GREEN	No	11	Bifidobacterium	bifidum	1.97
C7-N-0-1-71	HC7	GREEN	No	11	Bifidobacterium	bifidum	2.11
C7-N-0-1-74	HC7	GREEN	No	11	Bifidobacterium	bifidum	2.04
C7-N-0-1-91	HC7	GREEN	No	11	Bifidobacterium	bifidum	2
C7-N-0-2-29	HC7	GREEN	No	11	Bifidobacterium	bifidum	1.95
C7-N-0-2-42	HC7	GREEN	No	11	Bifidobacterium	bifidum	2.08
C7-N-0-2-62	HC7	GREEN	No	11	Bifidobacterium	bifidum	2.11
C7-N-0-2-67	HC7	GREEN	No	11	Bifidobacterium	bifidum	2.3
C7-N-0-2-78	HC7	GREEN	No	11	Bifidobacterium	bifidum	2.18
C7-N-0-2-79	HC7	GREEN	No	11	Bifidobacterium	bifidum	2.03
C7-N-0-2-94	HC7	GREEN	No	11	Bifidobacterium	bifidum	2.06
C2-BN-1-1-41	HC2	GREEN	Yes	12	Bifidobacterium	bifidum	1.98
C2-BN-1-1-18	HC2	GREEN	No	12	Bifidobacterium	bifidum	2.05
C8-N-0-2-71	HC8	GREEN	Yes	13	Bifidobacterium	longum	2.03
C8-N-0-2-96	HC8	GREEN	No	13	Bifidobacterium	longum	2.12
C6-N-0-1-4	HC6	GREEN	Yes	14	Bifidobacterium	longum	1.97
C3-BN-3-35	HC3	GREEN	No	14	Bifidobacterium	longum	1.97
C3-BN-3-40	HC3	GREEN	No	14	Bifidobacterium	longum	2.17
C3-BN-3-68	HC3	GREEN	No	14	Bifidobacterium	longum	1.96
C3-N-0-2-8	HC3	GREEN	No	14	Bifidobacterium	longum	2.03
C5-BN-3-25	HC5	GREEN	No	14	Bifidobacterium	longum	1.9
C5-BN-3-65	HC5	GREEN	No	14	Bifidobacterium	longum	2.09
C5-BN-3-82	HC5	GREEN	No	14	Bifidobacterium	longum	1.97
C5-GN-3-12	HC5	GREEN	No	14	Bifidobacterium	longum	1.9
C5-GN-3-13	HC5	GREEN	No	14	Bifidobacterium	longum	2.13
C5-GN-3-14	HC5	GREEN	No	14	Bifidobacterium	longum	2.08
C5-GN-3-22	HC5	GREEN	No	14	Bifidobacterium	longum	2.07
C5-GN-3-5	HC5	GREEN	No	14	Bifidobacterium	longum	2.04
C5-GN-3-67	HC5	GREEN	No	14	Bifidobacterium	longum	2.08
C5-GN-3-83	HC5	GREEN	No	14	Bifidobacterium	longum	2.15
C5-GN-3-85	HC5	GREEN	No	14	Bifidobacterium	longum	2.09
C5-GN-3-95	HC5	GREEN	No	14	Bifidobacterium	longum	2.06
C6-BN-3-1	HC6	GREEN	No	14	Bifidobacterium	longum	1.9
C6-N-0-1-1	HC6	GREEN	No	14	Bifidobacterium	longum	2.12
C6-N-0-1-11	HC6	GREEN	No	14	Bifidobacterium	longum	2.14
C6-N-0-1-12	HC6	GREEN	No	14	Bifidobacterium	longum	2
C6-N-0-1-15	HC6	GREEN	No	14	Bifidobacterium	longum	2
C6-N-0-1-16	HC6	GREEN	No	14	Bifidobacterium	longum	2.02
C6-N-0-1-23	HC6	GREEN	No	14	Bifidobacterium	longum	2.04
C6-N-0-1-25	HC6	GREEN	No	14	Bifidobacterium	longum	1.91
C6-N-0-1-26	HC6	GREEN	No	14	Bifidobacterium	longum	2.01
C6-N-0-1-29	HC6	GREEN	No	14	Bifidobacterium	longum	2.02
C6-N-0-1-35	HC6	GREEN	No	14	Bifidobacterium	longum	2.15
C6-N-0-1-41	HC6	GREEN	No	14	Bifidobacterium	longum	2.16
C6-N-0-1-44	HC6	GREEN	No	14	Bifidobacterium	longum	2.15
C6-N-0-1-59	HC6	GREEN	No	14	Bifidobacterium	longum	1.97
C6-N-0-1-6	HC6	GREEN	No	14	Bifidobacterium	longum	2.09
C6-N-0-1-67	HC6	GREEN	No	14	Bifidobacterium	longum	2.16
C6-N-0-1-84	HC6	GREEN	No	14	Bifidobacterium	longum	2.08
C6-N-0-1-85	HC6	GREEN	No	14	Bifidobacterium	longum	2.18
C6-N-0-1-88	HC6	GREEN	No	14	Bifidobacterium	longum	2.16
C6-N-0-1-89	HC6	GREEN	No	14	Bifidobacterium	longum	1.99
C6-N-0-1-94	HC6	GREEN	No	14	Bifidobacterium	longum	2.11
C6-N-0-2-2	HC6	GREEN	No	14	Bifidobacterium	longum	2.04
C6-N-0-2-9	HC6	GREEN	No	14	Bifidobacterium	longum	1.9
C7-N-0-2-17	HC7	GREEN	No	14	Bifidobacterium	longum	2.1
C7-N-0-2-2	HC7	GREEN	No	14	Bifidobacterium	longum	2.12
C7-N-0-2-89	HC7	GREEN	No	14	Bifidobacterium	longum	2.03
C8-GN-3-16	HC8	GREEN	No	14	Bifidobacterium	longum	2.07
C8-GN-3-2	HC8	GREEN	No	14	Bifidobacterium	longum	1.94
C8-GN-3-20	HC8	GREEN	No	14	Bifidobacterium	longum	2.01
C8-GN-3-25	HC8	GREEN	No	14	Bifidobacterium	longum	2.09
C8-GN-3-29	HC8	GREEN	No	14	Bifidobacterium	longum	1.91
C8-GN-3-3	HC8	GREEN	No	14	Bifidobacterium	longum	1.95
C8-GN-3-42	HC8	GREEN	No	14	Bifidobacterium	longum	1.98
C8-GN-3-5	HC8	GREEN	No	14	Bifidobacterium	longum	2
C8-GN-3-50	HC8	GREEN	No	14	Bifidobacterium	longum	2.13
C8-GN-3-7	HC8	GREEN	No	14	Bifidobacterium	longum	1.9
C8-GN-3-8	HC8	GREEN	No	14	Bifidobacterium	longum	2.14
C8-GN-3-9	HC8	GREEN	No	14	Bifidobacterium	longum	1.94
C8-N-0-1-25	HC8	GREEN	No	14	Bifidobacterium	longum	1.93
C8-N-0-1-69	HC8	GREEN	No	14	Bifidobacterium	longum	2.04
C8-N-0-1-71	HC8	GREEN	No	14	Bifidobacterium	longum	1.98
C8-N-0-1-75	HC8	GREEN	No	14	Bifidobacterium	longum	1.98
C8-N-0-1-84	HC8	GREEN	No	14	Bifidobacterium	longum	1.92
C8-N-0-2-10	HC8	GREEN	No	14	Bifidobacterium	longum	2.14
C8-N-0-2-14	HC8	GREEN	No	14	Bifidobacterium	longum	2.03
C8-N-0-2-21	HC8	GREEN	No	14	Bifidobacterium	longum	2.12
C8-N-0-2-32	HC8	GREEN	No	14	Bifidobacterium	longum	2.21
C8-N-0-2-82	HC8	GREEN	No	14	Bifidobacterium	longum	1.91
C8-N-0-1-6	HC8	GREEN	Yes	15	Bifidobacterium	longum	2.08
C8-N-0-1-16	HC8	GREEN	No	15	Bifidobacterium	longum	2.08
C2-N-0-4-91	HC2	GREEN	Yes	16	Bifidobacterium	longum	2.13
C5-BN-3-69	HC5	GREEN	No	16	Bifidobacterium	longum	1.91
C6-N-0-1-73	HC6	GREEN	Yes	17	Bifidobacterium	longum	2.1
C5-BN-3-40	HC5	GREEN	No	17	Bifidobacterium	longum	1.99
C5-N-0-2-3	HC5	GREEN	No	17	Bifidobacterium	longum	2.08
C5-N-0-2-57	HC5	GREEN	No	17	Bifidobacterium	longum	1.95
C6-N-0-1-36	HC6	GREEN	No	17	Bifidobacterium	longum	2
C6-N-0-1-78	HC6	GREEN	No	17	Bifidobacterium	longum	2
C6-N-0-1-79	HC6	GREEN	No	17	Bifidobacterium	longum	2.04
C2-BN-1-1-35	HC2	GREEN	Yes	18	Bifidobacterium	bifidum	2.04
C8-N-0s-46	HC8	GREEN	Yes	19	Bifidobacterium	longum	1.93
C5-N-0-2-63	HC5	GREEN	No	19	Bifidobacterium	longum	1.96
C7-N-0-1-10	HC7	GREEN	No	19	Bifidobacterium	longum	2.08
C2-N-0-2-94	HC2	GREEN	Yes	20	Bifidobacterium	bifidum	2.11
C2-BN-1-1-12	HC2	GREEN	No	20	Bifidobacterium	bifidum	2.06
C2-N-0-1-10	HC2	GREEN	No	20	Bifidobacterium	bifidum	1.95
C2-N-0-2-13	HC2	GREEN	No	20	Bifidobacterium	bifidum	1.94
C2-N-0-2-4	HC2	GREEN	No	20	Bifidobacterium	bifidum	2.04
C2-N-0-2-5	HC2	GREEN	No	20	Bifidobacterium	bifidum	1.92
C2-N-0-2-50	HC2	GREEN	No	20	Bifidobacterium	bifidum	1.9
C2-N-0-2-58	HC2	GREEN	No	20	Bifidobacterium	bifidum	2.14
C2-N-0-2-65	HC2	GREEN	No	20	Bifidobacterium	bifidum	1.96
C2-N-0-2-89	HC2	GREEN	No	20	Bifidobacterium	bifidum	1.95
C2-N-0-2-90	HC2	GREEN	No	20	Bifidobacterium	bifidum	1.93
C6-N-0-1-40	HC6	GREEN	No	20	Bifidobacterium	bifidum	2.07
C6-N-0s-51	HC6	GREEN	No	20	Bifidobacterium	bifidum	2.01
C6-N-0s-83	HC6	GREEN	No	20	Bifidobacterium	bifidum	2.05
C7-N-0-2-10	HC7	GREEN	No	20	Bifidobacterium	bifidum	2.22
C6-N-0-1-61	HC6	GREEN	Yes	21	Bifidobacterium	longum	2.22
C3-N-0-2-81	HC3	GREEN	Yes	22	Bifidobacterium	longum	2.07
C3-N-0-2-90	HC3	GREEN	No	22	Bifidobacterium	longum	2.04
C3-N-0-2-96	HC3	GREEN	No	22	Bifidobacterium	longum	2.15
C5-GN-3-16	HC5	GREEN	No	22	Bifidobacterium	longum	2.05
C4-BN-3-33	HC4	GREEN	Yes	23	Bifidobacterium	longum	2.03
C4-BN-3-27	HC4	GREEN	No	23	Bifidobacterium	longum	2.04
C4-N-0-1-21	HC4	GREEN	No	23	Bifidobacterium	longum	1.94
C6-N-0-2-31	HC6	GREEN	Yes	24	Bifidobacterium	bifidum	2.16
C6-N-0-2-54	HC6	GREEN	No	24	Bifidobacterium	bifidum	1.93
C6-N-0-1-91	HC6	GREEN	Yes	25	Bifidobacterium	bifidum	2.11
C8-N-0s-57	HC8	GREEN	Yes	26	Bifidobacterium	longum	2.1
C4-N-0-4-5	HC4	GREEN	No	26	Bifidobacterium	longum	1.95
C5-BN-3-72	HC5	GREEN	No	26	Bifidobacterium	longum	1.97
C5-GN-3-54	HC5	GREEN	No	26	Bifidobacterium	longum	2.13
C5-N-0-1-29	HC5	GREEN	No	26	Bifidobacterium	longum	2.12
C5-N-0-2-4	HC5	GREEN	No	26	Bifidobacterium	longum	2.07
C5-N-0-2-48	HC5	GREEN	No	26	Bifidobacterium	longum	2.1
C5-N-0-3-15	HC5	GREEN	No	26	Bifidobacterium	longum	2
C5-N-0-3-23	HC5	GREEN	No	26	Bifidobacterium	longum	2.02
C5-N-0-3-36	HC5	GREEN	No	26	Bifidobacterium	longum	1.96
C5-N-0-3-53	HC5	GREEN	No	26	Bifidobacterium	longum	1.94
C6-BN-3-59	HC6	GREEN	No	26	Bifidobacterium	longum	1.92
C6-N-0-1-68	HC6	GREEN	No	26	Bifidobacterium	longum	2
C6-N-0s-37	HC6	GREEN	No	26	Bifidobacterium	longum	2.02
C7-BN-2-1-31	HC7	GREEN	No	26	Bifidobacterium	longum	2.14
C7-N-0-1-62	HC7	GREEN	No	26	Bifidobacterium	longum	2
C8-N-0-1-60	HC8	GREEN	No	26	Bifidobacterium	longum	1.96
C8-N-0-2-12	HC8	GREEN	No	26	Bifidobacterium	longum	2.01
C8-N-0s-59	HC8	GREEN	No	26	Bifidobacterium	longum	1.99
C6-N-0s-81	HC6	GREEN	Yes	27	Bifidobacterium	bifidum	1.92
C8-N-0-2-2	HC8	GREEN	Yes	28	Bifidobacterium	longum	1.92
C2-BN-1-1-13	HC2	GREEN	Yes	29	Bifidobacterium	longum	2.08
C6-N-0-2-91	HC6	GREEN	Yes	30	Bifidobacterium	bifidum	1.97
C2-BN-1-2-88	HC2	GREEN	Yes	31	Bifidobacterium	longum	1.96
C2-BN-1-1-30	HC2	GREEN	No	31	Bifidobacterium	longum	2.17
C5-N-0-2-36	HC5	GREEN	Yes	32	Bifidobacterium	longum	2.11
C5-N-0-2-26	HC5	GREEN	No	32	Bifidobacterium	longum	2.11
C7-N-0-1-12	HC7	GREEN	No	32	Bifidobacterium	longum	1.93
C8-N-0-1-80	HC8	GREEN	Yes	33	Bifidobacterium	longum	2.1
C8-N-0-1-14	HC8	GREEN	Yes	34	Bifidobacterium	pseudocatenulatum	2.26
C2-N-0-4-47	HC2	GREEN	No	34	Bifidobacterium	pseudocatenulatum	2.24
C5-N-0-2-15	HC5	GREEN	No	34	Bifidobacterium	pseudocatenulatum	2.1
C5-N-0-2-16	HC5	GREEN	No	34	Bifidobacterium	pseudocatenulatum	2.18
C5-N-0-2-17	HC5	GREEN	No	34	Bifidobacterium	pseudocatenulatum	2.18
C5-N-0-2-34	HC5	GREEN	No	34	Bifidobacterium	pseudocatenulatum	2.25
C8-N-0-1-12	HC8	GREEN	No	34	Bifidobacterium	pseudocatenulatum	2.24
C5-N-0-2-38	HC5	GREEN	Yes	35	Bifidobacterium	pseudocatenulatum	2.16
C5-BN-3-49	HC5	GREEN	No	35	Bifidobacterium	pseudocatenulatum	2
C5-BN-3-90	HC5	GREEN	No	35	Bifidobacterium	pseudocatenulatum	2.02
C5-GN-3-23	HC5	GREEN	No	35	Bifidobacterium	pseudocatenulatum	2.08
C5-GN-3-34	HC5	GREEN	No	35	Bifidobacterium	pseudocatenulatum	2.1
C5-GN-3-65	HC5	GREEN	No	35	Bifidobacterium	pseudocatenulatum	1.93
C5-GN-3-74	HC5	GREEN	No	35	Bifidobacterium	pseudocatenulatum	2.18
C5-GN-3-86	HC5	GREEN	No	35	Bifidobacterium	pseudocatenulatum	1.96
C5-GN-3-87	HC5	GREEN	No	35	Bifidobacterium	pseudocatenulatum	1.97
C5-N-0-2-51	HC5	GREEN	No	35	Bifidobacterium	pseudocatenulatum	1.9
C5-N-0-2-68	HC5	GREEN	No	35	Bifidobacterium	pseudocatenulatum	2
C5-N-0-2-77	HC5	GREEN	No	35	Bifidobacterium	pseudocatenulatum	2.05
C5-N-0-2-78	HC5	GREEN	No	35	Bifidobacterium	pseudocatenulatum	1.91
C5-N-0-2-81	HC5	GREEN	No	35	Bifidobacterium	pseudocatenulatum	1.95
C5-N-0-2-88	HC5	GREEN	No	35	Bifidobacterium	pseudocatenulatum	1.91
C7-N-0-1-16	HC7	GREEN	No	35	Bifidobacterium	pseudocatenulatum	1.96
C7-N-0-1-35	HC7	GREEN	No	35	Bifidobacterium	pseudocatenulatum	1.96
C7-N-0-1-37	HC7	GREEN	No	35	Bifidobacterium	pseudocatenulatum	1.98
C7-N-0-1-7	HC7	GREEN	No	35	Bifidobacterium	pseudocatenulatum	2.06
C7-N-0-1-85	HC7	GREEN	No	35	Bifidobacterium	pseudocatenulatum	1.92
C7-N-0-2-41	HC7	GREEN	No	35	Bifidobacterium	pseudocatenulatum	2.11
C7-N-0-2-65	HC7	GREEN	No	35	Bifidobacterium	pseudocatenulatum	2.09
C7-N-0-2-75	HC7	GREEN	No	35	Bifidobacterium	pseudocatenulatum	2.2
C8-N-0-1-46	HC8	GREEN	No	35	Bifidobacterium	pseudocatenulatum	1.97
C8-N-0-1-88	HC8	GREEN	No	35	Bifidobacterium	pseudocatenulatum	1.96
C2-GN-1-2-11	HC2	GREEN	Yes	36	Bifidobacterium	pseudocatenulatum	2.27
C2-N-0-2-71	HC2	GREEN	No	36	Bifidobacterium	pseudocatenulatum	2.15
C7-BN-2-2-21	HC7	GREEN	Yes	37	Bifidobacterium	pseudocatenulatum	1.93
C8-N-0-1-5	HC8	GREEN	Yes	38	Bifidobacterium	pseudocatenulatum	2.26
C2-N-0-4-69	HC2	GREEN	No	38	Bifidobacterium	pseudocatenulatum	2.49
C5-BN-3-45	HC5	GREEN	No	38	Bifidobacterium	pseudocatenulatum	2.08
C5-BN-3-53	HC5	GREEN	No	38	Bifidobacterium	pseudocatenulatum	2.05
C5-BN-3-86	HC5	GREEN	No	38	Bifidobacterium	pseudocatenulatum	1.9
C5-GN-3-42	HC5	GREEN	No	38	Bifidobacterium	pseudocatenulatum	2.17
C5-GN-3-50	HC5	GREEN	No	38	Bifidobacterium	pseudocatenulatum	2.03
C5-N-0-1-35	HC5	GREEN	No	38	Bifidobacterium	pseudocatenulatum	1.94
C5-N-0-2-18	HC5	GREEN	No	38	Bifidobacterium	pseudocatenulatum	2.24
C5-N-0-2-2	HC5	GREEN	No	38	Bifidobacterium	pseudocatenulatum	2.19
C5-N-0-2-23	HC5	GREEN	No	38	Bifidobacterium	pseudocatenulatum	2.04
C5-N-0-2-28	HC5	GREEN	No	38	Bifidobacterium	pseudocatenulatum	2.13
C5-N-0-2-29	HC5	GREEN	No	38	Bifidobacterium	pseudocatenulatum	2.25
C5-N-0-2-32	HC5	GREEN	No	38	Bifidobacterium	pseudocatenulatum	2.21
C5-N-0-2-41	HC5	GREEN	No	38	Bifidobacterium	pseudocatenulatum	1.9
C5-N-0-2-44	HC5	GREEN	No	38	Bifidobacterium	pseudocatenulatum	2.01
C5-N-0-2-46	HC5	GREEN	No	38	Bifidobacterium	pseudocatenulatum	1.98
C5-N-0-2-50	HC5	GREEN	No	38	Bifidobacterium	pseudocatenulatum	2.12
C5-N-0-2-52	HC5	GREEN	No	38	Bifidobacterium	pseudocatenulatum	1.98
C5-N-0-2-56	HC5	GREEN	No	38	Bifidobacterium	pseudocatenulatum	1.98
C5-N-0-2-61	HC5	GREEN	No	38	Bifidobacterium	pseudocatenulatum	2.09
C5-N-0-2-69	HC5	GREEN	No	38	Bifidobacterium	pseudocatenulatum	1.99
C5-N-0-3-17	HC5	GREEN	No	38	Bifidobacterium	pseudocatenulatum	1.91
C5-N-0-3-22	HC5	GREEN	No	38	Bifidobacterium	pseudocatenulatum	2.04
C7-BN-2-1-4	HC7	GREEN	No	38	Bifidobacterium	pseudocatenulatum	2.23
C7-BN-2-1-47	HC7	GREEN	No	38	Bifidobacterium	pseudocatenulatum	2.09
C7-BN-2-1-66	HC7	GREEN	No	38	Bifidobacterium	pseudocatenulatum	1.97
C7-BN-2-1-84	HC7	GREEN	No	38	Bifidobacterium	pseudocatenulatum	2
C7-BN-2-1-89	HC7	GREEN	No	38	Bifidobacterium	pseudocatenulatum	2.23
C7-BN-2-2-51	HC7	GREEN	No	38	Bifidobacterium	pseudocatenulatum	2.03
C7-BN-2-2-88	HC7	GREEN	No	38	Bifidobacterium	pseudocatenulatum	2.1
C7-N-0-1-19	HC7	GREEN	No	38	Bifidobacterium	pseudocatenulatum	1.97
C7-N-0-1-3	HC7	GREEN	No	38	Bifidobacterium	pseudocatenulatum	2.08
C7-N-0-1-36	HC7	GREEN	No	38	Bifidobacterium	pseudocatenulatum	2.17
C7-N-0-1-57	HC7	GREEN	No	38	Bifidobacterium	pseudocatenulatum	2.07
C7-N-0-1-61	HC7	GREEN	No	38	Bifidobacterium	pseudocatenulatum	2.15
C7-N-0-1-63	HC7	GREEN	No	38	Bifidobacterium	pseudocatenulatum	2.17
C7-N-0-1-66	HC7	GREEN	No	38	Bifidobacterium	pseudocatenulatum	1.9
C7-N-0-1-67	HC7	GREEN	No	38	Bifidobacterium	pseudocatenulatum	2.18
C7-N-0-2-18	HC7	GREEN	No	38	Bifidobacterium	pseudocatenulatum	2.12
C7-N-0-2-25	HC7	GREEN	No	38	Bifidobacterium	pseudocatenulatum	2.03
C7-N-0-2-31	HC7	GREEN	No	38	Bifidobacterium	pseudocatenulatum	1.99
C7-N-0-2-68	HC7	GREEN	No	38	Bifidobacterium	pseudocatenulatum	1.91
C7-N-0-2-76	HC7	GREEN	No	38	Bifidobacterium	pseudocatenulatum	2.19
C8-BN-3-36	HC8	GREEN	No	38	Bifidobacterium	pseudocatenulatum	2.21
C8-N-0-1-11	HC8	GREEN	No	38	Bifidobacterium	pseudocatenulatum	2.14
C8-N-0-1-13	HC8	GREEN	No	38	Bifidobacterium	pseudocatenulatum	2.08
C8-N-0-1-18	HC8	GREEN	No	38	Bifidobacterium	pseudocatenulatum	2.2
C8-N-0-1-3	HC8	GREEN	No	38	Bifidobacterium	pseudocatenulatum	2.22
C8-N-0-1-44	HC8	GREEN	No	38	Bifidobacterium	pseudocatenulatum	2.14
C2-N-0-4-76	HC2	GREEN	Yes	39	Bifidobacterium	pseudocatenulatum	2.5
C1-N-1-22	HC1	GREEN	No	39	Bifidobacterium	pseudocatenulatum	2.05
C1-N-1-38	HC1	GREEN	No	39	Bifidobacterium	pseudocatenulatum	2.33
C7-N-0s-22	HC7	GREEN	No	39	Bifidobacterium	pseudocatenulatum	1.92
C2-BN-1-2-6	HC2	GREEN	Yes	40	Bifidobacterium	pseudocatenulatum	2.06
C2-BN-1-2-5	HC2	GREEN	No	40	Bifidobacterium	pseudocatenulatum	2.01
C2-BN-1-2-68	HC2	GREEN	No	40	Bifidobacterium	pseudocatenulatum	1.93
C2-BN-1-2-70	HC2	GREEN	No	40	Bifidobacterium	pseudocatenulatum	2.11
C2-BN-1-2-90	HC2	GREEN	No	40	Bifidobacterium	pseudocatenulatum	1.9
C2-BN-1-2-92	HC2	GREEN	No	40	Bifidobacterium	pseudocatenulatum	2.1
C2-BN-3-1-72	HC2	GREEN	No	40	Bifidobacterium	pseudocatenulatum	2.04
C2-BN-3-2-51	HC2	GREEN	No	40	Bifidobacterium	pseudocatenulatum	1.91
C2-GN-3-1-56	HC2	GREEN	No	40	Bifidobacterium	pseudocatenulatum	2
C5-N-0-3-38	HC5	GREEN	No	40	Bifidobacterium	pseudocatenulatum	2.04
C7-BN-2-1-93	HC7	GREEN	No	40	Bifidobacterium	pseudocatenulatum	1.99
C7-BN-2-2-63	HC7	GREEN	No	40	Bifidobacterium	pseudocatenulatum	2.18
C7-N-0-1-38	HC7	GREEN	No	40	Bifidobacterium	pseudocatenulatum	2.17
C7-N-0-2-47	HC7	GREEN	No	40	Bifidobacterium	pseudocatenulatum	2.23
C7-N-0-2-80	HC7	GREEN	No	40	Bifidobacterium	pseudocatenulatum	2.15
C2-BN-1-2-25	HC2	GREEN	Yes	41	Bifidobacterium	pseudocatenulatum	1.93
C2-N-0-4-89	HC2	GREEN	Yes	42	Bifidobacterium	pseudocatenulatum	2.43
C1-GN-9-177	HC1	GREEN	No	42	Bifidobacterium	pseudocatenulatum	2.08
C1-N-1-17	HC1	GREEN	No	42	Bifidobacterium	pseudocatenulatum	2.14
C1-N-3-22	HC1	GREEN	No	42	Bifidobacterium	pseudocatenulatum	2.31
C1-N-3-26	HC1	GREEN	No	42	Bifidobacterium	pseudocatenulatum	2.08
C1-N-3-45	HC1	GREEN	No	42	Bifidobacterium	pseudocatenulatum	2.32
C1-N-3-47	HC1	GREEN	No	42	Bifidobacterium	pseudocatenulatum	2.17
C2-BN-3-1-28	HC2	GREEN	No	42	Bifidobacterium	pseudocatenulatum	2.16
C2-N-0-2-3	HC2	GREEN	No	42	Bifidobacterium	pseudocatenulatum	1.91
C6-N-0-1-93	HC6	GREEN	No	42	Bifidobacterium	pseudocatenulatum	2.03
C8-GN-3-45	HC8	GREEN	No	42	Bifidobacterium	pseudocatenulatum	2.11
C8-GN-3-62	HC8	GREEN	No	42	Bifidobacterium	pseudocatenulatum	2.03
C8-N-0-1-50	HC8	GREEN	No	42	Bifidobacterium	pseudocatenulatum	1.9
C8-N-0-1-65	HC8	GREEN	No	42	Bifidobacterium	pseudocatenulatum	2.11
C8-N-0-1-70	HC8	GREEN	No	42	Bifidobacterium	pseudocatenulatum	1.95
C8-BN-3-64	HC8	GREEN	Yes	43	Bifidobacterium	pseudocatenulatum	1.91
C8-N-0-1-42	HC8	GREEN	Yes	44	Bifidobacterium	pseudocatenulatum	2.05
C5-GN-3-91	HC5	GREEN	No	44	Bifidobacterium	pseudocatenulatum	1.97
C7-GN-2-41	HC7	GREEN	No	44	Bifidobacterium	pseudocatenulatum	1.99
C8-N-0-2-83	HC8	GREEN	No	44	Bifidobacterium	pseudocatenulatum	1.98
C2-BN-1-1-22	HC2	GREEN	Yes	45	Bifidobacterium	pseudocatenulatum	1.96
C2-BN-1-1-15	HC2	GREEN	No	45	Bifidobacterium	pseudocatenulatum	2.17
C2-BN-1-1-86	HC2	GREEN	No	45	Bifidobacterium	pseudocatenulatum	2
C2-N-0-3-33	HC2	GREEN	No	45	Bifidobacterium	pseudocatenulatum	1.9
C7-GN-2-68	HC7	GREEN	No	45	Bifidobacterium	pseudocatenulatum	2.15
C8-BN-3-52	HC8	GREEN	No	45	Bifidobacterium	pseudocatenulatum	1.91
C8-GN-3-40	HC8	GREEN	No	45	Bifidobacterium	pseudocatenulatum	1.96
C8-N-0-1-56	HC8	GREEN	No	45	Bifidobacterium	pseudocatenulatum	1.91
C8-N-0-1-59	HC8	GREEN	No	45	Bifidobacterium	pseudocatenulatum	1.94
C5-GN-3-73	HC5	GREEN	Yes	46	Bifidobacterium	pseudocatenulatum	1.95
C6-GN-3-15	HC6	GREEN	Yes	47	Bifidobacterium	pseudocatenulatum	2.11
C1-BN-9-126	HC1	GREEN	No	47	Bifidobacterium	pseudocatenulatum	2.21
C1-GN-9-100	HC1	GREEN	No	47	Bifidobacterium	pseudocatenulatum	2.24
C1-GN-9-283	HC1	GREEN	No	47	Bifidobacterium	pseudocatenulatum	2.16
C1-N-0-39	HC1	GREEN	No	47	Bifidobacterium	pseudocatenulatum	2.11
C1-N-1-2	HC1	GREEN	No	47	Bifidobacterium	pseudocatenulatum	2.03
C1-N-1-6	HC1	GREEN	No	47	Bifidobacterium	pseudocatenulatum	2.09
C1-N-3-29	HC1	GREEN	No	47	Bifidobacterium	pseudocatenulatum	2.37
C1-N-3-39	HC1	GREEN	No	47	Bifidobacterium	pseudocatenulatum	2.18
C2-BN-1-1-52	HC2	GREEN	No	47	Bifidobacterium	pseudocatenulatum	1.92
C2-BN-1-2-12	HC2	GREEN	No	47	Bifidobacterium	pseudocatenulatum	2
C2-BN-1-2-36	HC2	GREEN	No	47	Bifidobacterium	pseudocatenulatum	2.07
C2-BN-1-2-78	HC2	GREEN	No	47	Bifidobacterium	pseudocatenulatum	2.02
C2-BN-1-2-80	HC2	GREEN	No	47	Bifidobacterium	pseudocatenulatum	2.02
C2-BN-3-2-87	HC2	GREEN	No	47	Bifidobacterium	pseudocatenulatum	1.98
C2-GN-3-2-77	HC2	GREEN	No	47	Bifidobacterium	pseudocatenulatum	2.24
C2-N-0-1-54	HC2	GREEN	No	47	Bifidobacterium	pseudocatenulatum	2.19
C2-N-0-1-7	HC2	GREEN	No	47	Bifidobacterium	pseudocatenulatum	2.21
C2-N-0-1-94	HC2	GREEN	No	47	Bifidobacterium	pseudocatenulatum	2.16
C2-N-0-1-96	HC2	GREEN	No	47	Bifidobacterium	pseudocatenulatum	2.15
C2-N-0-3-19	HC2	GREEN	No	47	Bifidobacterium	pseudocatenulatum	2.01
C2-N-0-3-26	HC2	GREEN	No	47	Bifidobacterium	pseudocatenulatum	2.04
C2-N-0-3-57	HC2	GREEN	No	47	Bifidobacterium	pseudocatenulatum	1.93
C2-N-0-3-87	HC2	GREEN	No	47	Bifidobacterium	pseudocatenulatum	2.18
C2-N-0-4-87	HC2	GREEN	No	47	Bifidobacterium	pseudocatenulatum	1.92
C5-N-0-1-22	HC5	GREEN	No	47	Bifidobacterium	pseudocatenulatum	1.93
C5-N-0-1-26	HC5	GREEN	No	47	Bifidobacterium	pseudocatenulatum	2.11
C5-N-0-1-34	HC5	GREEN	No	47	Bifidobacterium	pseudocatenulatum	2.1
C5-N-0-1-53	HC5	GREEN	No	47	Bifidobacterium	pseudocatenulatum	1.95
C5-N-0-1-69	HC5	GREEN	No	47	Bifidobacterium	pseudocatenulatum	2.11
C5-N-0-1-72	HC5	GREEN	No	47	Bifidobacterium	pseudocatenulatum	2.11
C5-N-0-1-83	HC5	GREEN	No	47	Bifidobacterium	pseudocatenulatum	1.9
C5-N-0-1-85	HC5	GREEN	No	47	Bifidobacterium	pseudocatenulatum	1.91
C5-N-0-1-88	HC5	GREEN	No	47	Bifidobacterium	pseudocatenulatum	2.27
C5-N-0-2-14	HC5	GREEN	No	47	Bifidobacterium	pseudocatenulatum	2.08
C5-N-0-3-50	HC5	GREEN	No	47	Bifidobacterium	pseudocatenulatum	1.92
C6-BN-3-10	HC6	GREEN	No	47	Bifidobacterium	pseudocatenulatum	2.06
C6-BN-3-11	HC6	GREEN	No	47	Bifidobacterium	pseudocatenulatum	2.22
C6-BN-3-12	HC6	GREEN	No	47	Bifidobacterium	pseudocatenulatum	2.06
C6-BN-3-37	HC6	GREEN	No	47	Bifidobacterium	pseudocatenulatum	2.06
C6-BN-3-43	HC6	GREEN	No	47	Bifidobacterium	pseudocatenulatum	1.99
C6-BN-3-44	HC6	GREEN	No	47	Bifidobacterium	pseudocatenulatum	1.99
C6-BN-3-48	HC6	GREEN	No	47	Bifidobacterium	pseudocatenulatum	1.97
C6-BN-3-70	HC6	GREEN	No	47	Bifidobacterium	pseudocatenulatum	2.05
C6-BN-3-71	HC6	GREEN	No	47	Bifidobacterium	pseudocatenulatum	2.14
C6-BN-3-77	HC6	GREEN	No	47	Bifidobacterium	pseudocatenulatum	1.92
C6-BN-3-79	HC6	GREEN	No	47	Bifidobacterium	pseudocatenulatum	2.12
C6-BN-3-93	HC6	GREEN	No	47	Bifidobacterium	pseudocatenulatum	2.05
C6-GN-3-13	HC6	GREEN	No	47	Bifidobacterium	pseudocatenulatum	1.96
C7-BN-2-1-32	HC7	GREEN	No	47	Bifidobacterium	pseudocatenulatum	2.1
C7-BN-2-1-53	HC7	GREEN	No	47	Bifidobacterium	pseudocatenulatum	1.99
C7-BN-2-1-76	HC7	GREEN	No	47	Bifidobacterium	pseudocatenulatum	1.9
C7-BN-2-1-77	HC7	GREEN	No	47	Bifidobacterium	pseudocatenulatum	1.92
C7-BN-2-1-78	HC7	GREEN	No	47	Bifidobacterium	pseudocatenulatum	1.97
C7-BN-2-1-83	HC7	GREEN	No	47	Bifidobacterium	pseudocatenulatum	2.03
C7-BN-2-2-35	HC7	GREEN	No	47	Bifidobacterium	pseudocatenulatum	2.11
C7-BN-2-2-44	HC7	GREEN	No	47	Bifidobacterium	pseudocatenulatum	1.96
C7-BN-2-2-53	HC7	GREEN	No	47	Bifidobacterium	pseudocatenulatum	1.94
C7-BN-2-2-62	HC7	GREEN	No	47	Bifidobacterium	pseudocatenulatum	2.09
C7-BN-2-2-70	HC7	GREEN	No	47	Bifidobacterium	pseudocatenulatum	2.02
C7-BN-2-2-72	HC7	GREEN	No	47	Bifidobacterium	pseudocatenulatum	2.08
C7-BN-2-2-76	HC7	GREEN	No	47	Bifidobacterium	pseudocatenulatum	1.91
C7-GN-2-27	HC7	GREEN	No	47	Bifidobacterium	pseudocatenulatum	2.04
C7-GN-2-50	HC7	GREEN	No	47	Bifidobacterium	pseudocatenulatum	2.12
C7-GN-2-63	HC7	GREEN	No	47	Bifidobacterium	pseudocatenulatum	1.95
C7-N-0-1-18	HC7	GREEN	No	47	Bifidobacterium	pseudocatenulatum	2.03
C7-N-0-1-51	HC7	GREEN	No	47	Bifidobacterium	pseudocatenulatum	2.12
C7-N-0-1-58	HC7	GREEN	No	47	Bifidobacterium	pseudocatenulatum	2.13
C7-N-0-2-38	HC7	GREEN	No	47	Bifidobacterium	pseudocatenulatum	2.19
C7-N-0-2-56	HC7	GREEN	No	47	Bifidobacterium	pseudocatenulatum	2.05
C7-N-0-2-59	HC7	GREEN	No	47	Bifidobacterium	pseudocatenulatum	2.32
C7-N-0-2-77	HC7	GREEN	No	47	Bifidobacterium	pseudocatenulatum	2.11
C7-N-0-2-95	HC7	GREEN	No	47	Bifidobacterium	pseudocatenulatum	2.07
C7-N-0s-31	HC7	GREEN	No	47	Bifidobacterium	pseudocatenulatum	2.06
C7-N-0s-40	HC7	GREEN	No	47	Bifidobacterium	pseudocatenulatum	2.04
C8-BN-3-26	HC8	GREEN	No	47	Bifidobacterium	pseudocatenulatum	1.9
C8-BN-3-47	HC8	GREEN	No	47	Bifidobacterium	pseudocatenulatum	2.05
C8-BN-3-50	HC8	GREEN	No	47	Bifidobacterium	pseudocatenulatum	2.02
C8-BN-3-84	HC8	GREEN	No	47	Bifidobacterium	pseudocatenulatum	1.98
C8-GN-3-46	HC8	GREEN	No	47	Bifidobacterium	pseudocatenulatum	1.9
C8-GN-3-64	HC8	GREEN	No	47	Bifidobacterium	pseudocatenulatum	2.01
C2-GN-3-2-38	HC2	GREEN	Yes	48	Bifidobacterium	pseudocatenulatum	2.04
C2-N-0-2-44	HC2	GREEN	Yes	49	Bifidobacterium	pseudocatenulatum	2.18
C1-BN-9-129	HC1	GREEN	No	49	Bifidobacterium	pseudocatenulatum	2.15
C1-GN-9-138	HC1	GREEN	No	49	Bifidobacterium	pseudocatenulatum	2.18
C1-GN-9-281	HC1	GREEN	No	49	Bifidobacterium	pseudocatenulatum	2.09
C1-GN-9-288	HC1	GREEN	No	49	Bifidobacterium	pseudocatenulatum	2.2
C1-N-0-66	HC1	GREEN	No	49	Bifidobacterium	pseudocatenulatum	2.1
C1-N-6-8	HC1	GREEN	No	49	Bifidobacterium	pseudocatenulatum	2.23
C2-BN-1-1-93	HC2	GREEN	No	49	Bifidobacterium	pseudocatenulatum	2.16
C2-BN-3-1-16	HC2	GREEN	No	49	Bifidobacterium	pseudocatenulatum	1.98
C2-GN-1-2-15	HC2	GREEN	No	49	Bifidobacterium	pseudocatenulatum	2.16
C2-GN-1-2-73	HC2	GREEN	No	49	Bifidobacterium	pseudocatenulatum	2.09
C2-N-0-2-37	HC2	GREEN	No	49	Bifidobacterium	pseudocatenulatum	2.19
C2-N-0-2-42	HC2	GREEN	No	49	Bifidobacterium	pseudocatenulatum	2.11
C2-N-0-2-80	HC2	GREEN	No	49	Bifidobacterium	pseudocatenulatum	2.1
C5-BN-3-39	HC5	GREEN	No	49	Bifidobacterium	pseudocatenulatum	2.05
C5-N-0-1-65	HC5	GREEN	No	49	Bifidobacterium	pseudocatenulatum	2.07
C6-N-4s-19	HC6	GREEN	No	49	Bifidobacterium	pseudocatenulatum	2.25
C7-GN-2-18	HC7	GREEN	No	49	Bifidobacterium	pseudocatenulatum	2.03
C7-GN-2-5	HC7	GREEN	No	49	Bifidobacterium	pseudocatenulatum	2.04
C7-GN-2-82	HC7	GREEN	No	49	Bifidobacterium	pseudocatenulatum	2.02
C7-GN-2-94	HC7	GREEN	No	49	Bifidobacterium	pseudocatenulatum	2.08
C8-GN-3-67	HC8	GREEN	No	49	Bifidobacterium	pseudocatenulatum	2.15
C2-GN-3-2-65	HC2	GREEN	Yes	50	Bifidobacterium	pseudocatenulatum	2.07
C1-N-3-58	HC1	GREEN	Yes	51	Bifidobacterium	pseudocatenulatum	2.14
C7-N-0s-42	HC7	GREEN	Yes	52	Bifidobacterium	pseudocatenulatum	2.32
C1-N-0-18	HC1	GREEN	No	52	Bifidobacterium	pseudocatenulatum	2.01
C5-N-0-2-43	HC5	GREEN	No	52	Bifidobacterium	pseudocatenulatum	2.04
C5-N-0-2-59	HC5	GREEN	No	52	Bifidobacterium	pseudocatenulatum	2.13
C5-N-0-2-7	HC5	GREEN	No	52	Bifidobacterium	pseudocatenulatum	2.08
C5-N-0-2-71	HC5	GREEN	No	52	Bifidobacterium	pseudocatenulatum	2.03
C5-N-0-2-82	HC5	GREEN	No	52	Bifidobacterium	pseudocatenulatum	2.1
C5-N-0-2-93	HC5	GREEN	No	52	Bifidobacterium	pseudocatenulatum	1.94
C6-BN-3-7	HC6	GREEN	No	52	Bifidobacterium	pseudocatenulatum	2.18
C7-BN-2-2-47	HC7	GREEN	No	52	Bifidobacterium	pseudocatenulatum	2.11
C8-BN-3-34	HC8	GREEN	No	52	Bifidobacterium	pseudocatenulatum	1.98
C8-GN-3-65	HC8	GREEN	No	52	Bifidobacterium	pseudocatenulatum	2
C8-N-4s-65	HC8	GREEN	No	52	Bifidobacterium	pseudocatenulatum	2.04
C8-N-0-2-81	HC8	GREEN	Yes	53	Bifidobacterium	pseudocatenulatum	2.08
C5-N-0-1-43	HC5	GREEN	Yes	54	Bifidobacterium	pseudocatenulatum	1.93
C5-N-0-1-54	HC5	GREEN	Yes	55	Bifidobacterium	pseudocatenulatum	2.01
C8-N-0s-22	HC8	GREEN	Yes	56	Bifidobacterium	adolescentis	2.01
C6-N-0s-72	HC6	GREEN	No	56	Bifidobacterium	adolescentis	1.91
C2-GN-1-1-92	HC2	GREEN	Yes	57	Bifidobacterium	adolescentis	2.04
C4-N-0-1-53	HC4	GREEN	Yes	58	Bifidobacterium	adolescentis	2.09
C2-BN-3-1-83	HC2	GREEN	No	58	Bifidobacterium	adolescentis	2.27
C2-BN-3-2-96	HC2	GREEN	No	58	Bifidobacterium	adolescentis	2.03
C2-GN-1-1-40	HC2	GREEN	No	58	Bifidobacterium	adolescentis	1.99
C2-GN-1-1-55	HC2	GREEN	No	58	Bifidobacterium	adolescentis	1.92
C2-GN-3-1-82	HC2	GREEN	Yes	59	Bifidobacterium	adolescentis	2.03
C4-N-0s-28	HC4	GREEN	Yes	60	Bifidobacterium	adolescentis	1.92
C4-N-0s-17	HC4	GREEN	No	60	Bifidobacterium	adolescentis	2.02
C4-N-0s-7	HC4	GREEN	No	60	Bifidobacterium	adolescentis	2
C2-GN-1-2-13	HC2	GREEN	Yes	61	Bifidobacterium	adolescentis	2.44
C1-GN-9-34	HC1	GREEN	No	61	Bifidobacterium	adolescentis	2.08
C1-N-3-21	HC1	GREEN	No	61	Bifidobacterium	adolescentis	2.22
C1-N-3-84	HC1	GREEN	No	61	Bifidobacterium	adolescentis	2.35
C2-GN-1-1-95	HC2	GREEN	No	61	Bifidobacterium	adolescentis	2.21
C2-GN-1-2-4	HC2	GREEN	No	61	Bifidobacterium	adolescentis	2.37
C2-N-0-4-45	HC2	GREEN	No	61	Bifidobacterium	adolescentis	2.33
C2-N-0-4-59	HC2	GREEN	No	61	Bifidobacterium	adolescentis	2.27
C2-N-0-4-93	HC2	GREEN	No	61	Bifidobacterium	adolescentis	2.41
C4-N-0-2-75	HC4	GREEN	No	61	Bifidobacterium	adolescentis	2.33
C4-N-0-3-61	HC4	GREEN	No	61	Bifidobacterium	adolescentis	2.32
C2-BN-1-2-2	HC2	GREEN	Yes	62	Bifidobacterium	adolescentis	1.91
C2-GN-1-1-77	HC2	GREEN	Yes	63	Bifidobacterium	adolescentis	2.31
C4-N-0-3-90	HC4	GREEN	Yes	64	Bifidobacterium	adolescentis	1.95
C4-N-0-2-4	HC4	GREEN	No	64	Bifidobacterium	adolescentis	2.04
C4-N-0-3-42	HC4	GREEN	No	64	Bifidobacterium	adolescentis	1.97
C4-N-0-3-44	HC4	GREEN	No	64	Bifidobacterium	adolescentis	1.96
C4-N-0-3-65	HC4	GREEN	No	64	Bifidobacterium	adolescentis	2.03
C6-N-0s-95	HC6	GREEN	Yes	65	Bifidobacterium	adolescentis	2.28
C1-BN-9-162	HC1	GREEN	No	65	Bifidobacterium	adolescentis	2.17
C1-BN-9-184	HC1	GREEN	No	65	Bifidobacterium	adolescentis	1.91
C1-N-1-11	HC1	GREEN	No	65	Bifidobacterium	adolescentis	2.21
C1-N-1-18	HC1	GREEN	No	65	Bifidobacterium	adolescentis	2.23
C1-N-1-19	HC1	GREEN	No	65	Bifidobacterium	adolescentis	2.15
C1-N-1-27	HC1	GREEN	No	65	Bifidobacterium	adolescentis	2.19
C1-N-1-28	HC1	GREEN	No	65	Bifidobacterium	adolescentis	2.2
C1-N-1-31	HC1	GREEN	No	65	Bifidobacterium	adolescentis	2.31
C1-N-1-34	HC1	GREEN	No	65	Bifidobacterium	adolescentis	2.21
C1-N-1-46	HC1	GREEN	No	65	Bifidobacterium	adolescentis	2.24
C1-N-3-60	HC1	GREEN	No	65	Bifidobacterium	adolescentis	2.23
C1-N-6-90	HC1	GREEN	No	65	Bifidobacterium	adolescentis	2.07
C2-BN-1-1-14	HC2	GREEN	No	65	Bifidobacterium	adolescentis	1.97
C2-BN-1-1-20	HC2	GREEN	No	65	Bifidobacterium	adolescentis	1.96
C2-BN-1-1-21	HC2	GREEN	No	65	Bifidobacterium	adolescentis	2.06
C2-BN-1-1-24	HC2	GREEN	No	65	Bifidobacterium	adolescentis	2.09
C2-BN-1-1-26	HC2	GREEN	No	65	Bifidobacterium	adolescentis	2.22
C2-BN-1-1-29	HC2	GREEN	No	65	Bifidobacterium	adolescentis	2.02
C2-BN-1-1-40	HC2	GREEN	No	65	Bifidobacterium	adolescentis	1.91
C2-BN-1-1-44	HC2	GREEN	No	65	Bifidobacterium	adolescentis	2
C2-BN-1-1-59	HC2	GREEN	No	65	Bifidobacterium	adolescentis	2.21
C2-BN-1-1-6	HC2	GREEN	No	65	Bifidobacterium	adolescentis	2.01
C2-BN-1-1-60	HC2	GREEN	No	65	Bifidobacterium	adolescentis	1.96
C2-BN-1-1-76	HC2	GREEN	No	65	Bifidobacterium	adolescentis	2.17
C2-BN-1-1-77	HC2	GREEN	No	65	Bifidobacterium	adolescentis	2.22
C2-BN-1-1-79	HC2	GREEN	No	65	Bifidobacterium	adolescentis	2.14
C2-BN-1-1-80	HC2	GREEN	No	65	Bifidobacterium	adolescentis	1.96
C2-BN-1-1-81	HC2	GREEN	No	65	Bifidobacterium	adolescentis	1.99
C2-BN-1-1-83	HC2	GREEN	No	65	Bifidobacterium	adolescentis	2.1
C2-BN-1-1-87	HC2	GREEN	No	65	Bifidobacterium	adolescentis	2.07
C2-BN-1-1-90	HC2	GREEN	No	65	Bifidobacterium	adolescentis	2.07
C2-BN-1-1-91	HC2	GREEN	No	65	Bifidobacterium	adolescentis	1.96
C2-BN-1-1-92	HC2	GREEN	No	65	Bifidobacterium	adolescentis	2.18
C2-BN-1-1-95	HC2	GREEN	No	65	Bifidobacterium	adolescentis	2.05
C2-BN-1-2-11	HC2	GREEN	No	65	Bifidobacterium	adolescentis	2.06
C2-BN-1-2-19	HC2	GREEN	No	65	Bifidobacterium	adolescentis	2
C2-BN-1-2-21	HC2	GREEN	No	65	Bifidobacterium	adolescentis	2.16
C2-BN-1-2-23	HC2	GREEN	No	65	Bifidobacterium	adolescentis	2.04
C2-BN-1-2-28	HC2	GREEN	No	65	Bifidobacterium	adolescentis	2
C2-BN-1-2-30	HC2	GREEN	No	65	Bifidobacterium	adolescentis	1.91
C2-BN-1-2-31	HC2	GREEN	No	65	Bifidobacterium	adolescentis	2.18
C2-BN-1-2-34	HC2	GREEN	No	65	Bifidobacterium	adolescentis	1.92
C2-BN-1-2-38	HC2	GREEN	No	65	Bifidobacterium	adolescentis	1.92
C2-BN-1-2-39	HC2	GREEN	No	65	Bifidobacterium	adolescentis	2
C2-BN-1-2-44	HC2	GREEN	No	65	Bifidobacterium	adolescentis	2
C2-BN-1-2-66	HC2	GREEN	No	65	Bifidobacterium	adolescentis	2.1
C2-BN-1-2-67	HC2	GREEN	No	65	Bifidobacterium	adolescentis	2.12
C2-BN-1-2-69	HC2	GREEN	No	65	Bifidobacterium	adolescentis	2.08
C2-BN-1-2-76	HC2	GREEN	No	65	Bifidobacterium	adolescentis	2.01
C2-BN-1-2-79	HC2	GREEN	No	65	Bifidobacterium	adolescentis	2.2
C2-BN-1-2-8	HC2	GREEN	No	65	Bifidobacterium	adolescentis	2
C2-BN-1-2-83	HC2	GREEN	No	65	Bifidobacterium	adolescentis	2.17
C2-BN-1-2-84	HC2	GREEN	No	65	Bifidobacterium	adolescentis	2.17
C2-BN-1-2-85	HC2	GREEN	No	65	Bifidobacterium	adolescentis	2.03
C2-BN-1-2-93	HC2	GREEN	No	65	Bifidobacterium	adolescentis	1.93
C2-BN-3-1-10	HC2	GREEN	No	65	Bifidobacterium	adolescentis	2.01
C2-BN-3-1-40	HC2	GREEN	No	65	Bifidobacterium	adolescentis	2.1
C2-BN-3-1-59	HC2	GREEN	No	65	Bifidobacterium	adolescentis	2.21
C2-BN-3-1-85	HC2	GREEN	No	65	Bifidobacterium	adolescentis	2.1
C2-BN-3-2-59	HC2	GREEN	No	65	Bifidobacterium	adolescentis	2.2
C2-BN-3-2-80	HC2	GREEN	No	65	Bifidobacterium	adolescentis	2.22
C2-BN-8-66	HC2	GREEN	No	65	Bifidobacterium	adolescentis	2.22
C2-BN-8-82	HC2	GREEN	No	65	Bifidobacterium	adolescentis	2.29
C2-GN-1-1-10	HC2	GREEN	No	65	Bifidobacterium	adolescentis	2.03
C2-GN-1-1-15	HC2	GREEN	No	65	Bifidobacterium	adolescentis	1.97
C2-GN-1-1-22	HC2	GREEN	No	65	Bifidobacterium	adolescentis	2.12
C2-GN-1-1-27	HC2	GREEN	No	65	Bifidobacterium	adolescentis	1.94
C2-GN-1-1-38	HC2	GREEN	No	65	Bifidobacterium	adolescentis	1.98
C2-GN-1-1-58	HC2	GREEN	No	65	Bifidobacterium	adolescentis	2.14
C2-GN-1-1-59	HC2	GREEN	No	65	Bifidobacterium	adolescentis	1.98
C2-GN-1-1-64	HC2	GREEN	No	65	Bifidobacterium	adolescentis	2.1
C2-GN-1-1-67	HC2	GREEN	No	65	Bifidobacterium	adolescentis	1.95
C2-GN-1-1-68	HC2	GREEN	No	65	Bifidobacterium	adolescentis	2.21
C2-GN-1-1-76	HC2	GREEN	No	65	Bifidobacterium	adolescentis	1.93
C2-GN-1-1-78	HC2	GREEN	No	65	Bifidobacterium	adolescentis	2.17
C2-GN-1-1-82	HC2	GREEN	No	65	Bifidobacterium	adolescentis	2.03
C2-GN-1-1-9	HC2	GREEN	No	65	Bifidobacterium	adolescentis	2.04
C2-GN-1-1-91	HC2	GREEN	No	65	Bifidobacterium	adolescentis	2.11
C2-GN-1-2-27	HC2	GREEN	No	65	Bifidobacterium	adolescentis	2.21
C2-GN-1-2-28	HC2	GREEN	No	65	Bifidobacterium	adolescentis	2.23
C2-GN-1-2-32	HC2	GREEN	No	65	Bifidobacterium	adolescentis	2.06
C2-GN-1-2-43	HC2	GREEN	No	65	Bifidobacterium	adolescentis	2.12
C2-GN-1-2-45	HC2	GREEN	No	65	Bifidobacterium	adolescentis	2.05
C2-GN-1-2-53	HC2	GREEN	No	65	Bifidobacterium	adolescentis	2.14
C2-GN-1-2-66	HC2	GREEN	No	65	Bifidobacterium	adolescentis	2.27
C2-GN-1-2-91	HC2	GREEN	No	65	Bifidobacterium	adolescentis	2.12
C2-GN-3-1-26	HC2	GREEN	No	65	Bifidobacterium	adolescentis	2.1
C2-GN-3-1-65	HC2	GREEN	No	65	Bifidobacterium	adolescentis	2.14
C2-GN-3-1-93	HC2	GREEN	No	65	Bifidobacterium	adolescentis	2.11
C2-GN-3-2-31	HC2	GREEN	No	65	Bifidobacterium	adolescentis	2.14
C2-GN-3-2-44	HC2	GREEN	No	65	Bifidobacterium	adolescentis	2.19
C2-GN-3-2-50	HC2	GREEN	No	65	Bifidobacterium	adolescentis	2.04
C2-GN-3-2-52	HC2	GREEN	No	65	Bifidobacterium	adolescentis	2.06
C2-GN-3-2-64	HC2	GREEN	No	65	Bifidobacterium	adolescentis	2.16
C2-GN-3-2-80	HC2	GREEN	No	65	Bifidobacterium	adolescentis	1.95
C2-GN-3-2-81	HC2	GREEN	No	65	Bifidobacterium	adolescentis	2.24
C2-GN-3-2-94	HC2	GREEN	No	65	Bifidobacterium	adolescentis	2.1
C2-GN-8-16	HC2	GREEN	No	65	Bifidobacterium	adolescentis	2.19
C2-GN-8-21	HC2	GREEN	No	65	Bifidobacterium	adolescentis	2.12
C2-GN-8-31	HC2	GREEN	No	65	Bifidobacterium	adolescentis	2.14
C2-GN-8-47	HC2	GREEN	No	65	Bifidobacterium	adolescentis	2.15
C2-GN-8-67	HC2	GREEN	No	65	Bifidobacterium	adolescentis	2.07
C2-GN-8-70	HC2	GREEN	No	65	Bifidobacterium	adolescentis	2.14
C2-GN-8-92	HC2	GREEN	No	65	Bifidobacterium	adolescentis	2.21
C2-N-0-1-36	HC2	GREEN	No	65	Bifidobacterium	adolescentis	2.14
C2-N-0-2-66	HC2	GREEN	No	65	Bifidobacterium	adolescentis	2.03
C2-N-0-2-88	HC2	GREEN	No	65	Bifidobacterium	adolescentis	2.03
C2-N-0-3-47	HC2	GREEN	No	65	Bifidobacterium	adolescentis	1.97
C2-N-0-4-78	HC2	GREEN	No	65	Bifidobacterium	adolescentis	2.03
C2-N-0-4-9	HC2	GREEN	No	65	Bifidobacterium	adolescentis	2.19
C4-N-0-1-10	HC4	GREEN	No	65	Bifidobacterium	adolescentis	2
C4-N-0-1-11	HC4	GREEN	No	65	Bifidobacterium	adolescentis	1.9
C4-N-0-1-13	HC4	GREEN	No	65	Bifidobacterium	adolescentis	1.99
C4-N-0-1-14	HC4	GREEN	No	65	Bifidobacterium	adolescentis	2.09
C4-N-0-1-16	HC4	GREEN	No	65	Bifidobacterium	adolescentis	2.07
C4-N-0-1-18	HC4	GREEN	No	65	Bifidobacterium	adolescentis	2.17
C4-N-0-1-22	HC4	GREEN	No	65	Bifidobacterium	adolescentis	1.96
C4-N-0-1-24	HC4	GREEN	No	65	Bifidobacterium	adolescentis	2.04
C4-N-0-1-47	HC4	GREEN	No	65	Bifidobacterium	adolescentis	2.11
C4-N-0-1-5	HC4	GREEN	No	65	Bifidobacterium	adolescentis	2.09
C4-N-0-1-50	HC4	GREEN	No	65	Bifidobacterium	adolescentis	2.18
C4-N-0-1-51	HC4	GREEN	No	65	Bifidobacterium	adolescentis	2.01
C4-N-0-1-55	HC4	GREEN	No	65	Bifidobacterium	adolescentis	2.25
C4-N-0-1-58	HC4	GREEN	No	65	Bifidobacterium	adolescentis	2.2
C4-N-0-1-61	HC4	GREEN	No	65	Bifidobacterium	adolescentis	2.03
C4-N-0-1-67	HC4	GREEN	No	65	Bifidobacterium	adolescentis	2.27
C4-N-0-1-7	HC4	GREEN	No	65	Bifidobacterium	adolescentis	2.17
C4-N-0-1-74	HC4	GREEN	No	65	Bifidobacterium	adolescentis	2
C4-N-0-1-81	HC4	GREEN	No	65	Bifidobacterium	adolescentis	2
C4-N-0-1-83	HC4	GREEN	No	65	Bifidobacterium	adolescentis	1.96
C4-N-0-1-90	HC4	GREEN	No	65	Bifidobacterium	adolescentis	1.98
C4-N-0-2-1	HC4	GREEN	No	65	Bifidobacterium	adolescentis	2.15
C4-N-0-2-12	HC4	GREEN	No	65	Bifidobacterium	adolescentis	2.26
C4-N-0-2-14	HC4	GREEN	No	65	Bifidobacterium	adolescentis	2.31
C4-N-0-2-16	HC4	GREEN	No	65	Bifidobacterium	adolescentis	2.15
C4-N-0-2-2	HC4	GREEN	No	65	Bifidobacterium	adolescentis	2.04
C4-N-0-2-21	HC4	GREEN	No	65	Bifidobacterium	adolescentis	2.04
C4-N-0-2-22	HC4	GREEN	No	65	Bifidobacterium	adolescentis	2.21
C4-N-0-2-27	HC4	GREEN	No	65	Bifidobacterium	adolescentis	2.09
C4-N-0-2-29	HC4	GREEN	No	65	Bifidobacterium	adolescentis	2.16
C4-N-0-2-3	HC4	GREEN	No	65	Bifidobacterium	adolescentis	2.09
C4-N-0-2-34	HC4	GREEN	No	65	Bifidobacterium	adolescentis	2.26
C4-N-0-2-40	HC4	GREEN	No	65	Bifidobacterium	adolescentis	2.18
C4-N-0-2-42	HC4	GREEN	No	65	Bifidobacterium	adolescentis	2.14
C4-N-0-2-45	HC4	GREEN	No	65	Bifidobacterium	adolescentis	2.3
C4-N-0-2-47	HC4	GREEN	No	65	Bifidobacterium	adolescentis	2.07
C4-N-0-2-52	HC4	GREEN	No	65	Bifidobacterium	adolescentis	2.15
C4-N-0-2-53	HC4	GREEN	No	65	Bifidobacterium	adolescentis	2.29
C4-N-0-2-54	HC4	GREEN	No	65	Bifidobacterium	adolescentis	2.31
C4-N-0-2-57	HC4	GREEN	No	65	Bifidobacterium	adolescentis	2.27
C4-N-0-2-66	HC4	GREEN	No	65	Bifidobacterium	adolescentis	2.33
C4-N-0-2-70	HC4	GREEN	No	65	Bifidobacterium	adolescentis	2.26
C4-N-0-2-71	HC4	GREEN	No	65	Bifidobacterium	adolescentis	2.28
C4-N-0-2-80	HC4	GREEN	No	65	Bifidobacterium	adolescentis	1.95
C4-N-0-2-88	HC4	GREEN	No	65	Bifidobacterium	adolescentis	2.2
C4-N-0-2-90	HC4	GREEN	No	65	Bifidobacterium	adolescentis	2.02
C4-N-0-2-92	HC4	GREEN	No	65	Bifidobacterium	adolescentis	2.16
C4-N-0-3-10	HC4	GREEN	No	65	Bifidobacterium	adolescentis	1.93
C4-N-0-3-20	HC4	GREEN	No	65	Bifidobacterium	adolescentis	2.07
C4-N-0-3-22	HC4	GREEN	No	65	Bifidobacterium	adolescentis	2.07
C4-N-0-3-37	HC4	GREEN	No	65	Bifidobacterium	adolescentis	2.14
C4-N-0-3-51	HC4	GREEN	No	65	Bifidobacterium	adolescentis	1.98
C4-N-0-3-58	HC4	GREEN	No	65	Bifidobacterium	adolescentis	2.01
C4-N-0-3-87	HC4	GREEN	No	65	Bifidobacterium	adolescentis	1.92
C4-N-0-4-16	HC4	GREEN	No	65	Bifidobacterium	adolescentis	2.01
C6-N-0s-21	HC6	GREEN	No	65	Bifidobacterium	adolescentis	2.08
C6-N-0s-40	HC6	GREEN	No	65	Bifidobacterium	adolescentis	2.17
C6-N-0s-42	HC6	GREEN	No	65	Bifidobacterium	adolescentis	1.98
C6-N-0s-45	HC6	GREEN	No	65	Bifidobacterium	adolescentis	1.94
C6-N-0s-47	HC6	GREEN	No	65	Bifidobacterium	adolescentis	2.05
C6-N-0s-55	HC6	GREEN	No	65	Bifidobacterium	adolescentis	2.18
C6-N-0s-58	HC6	GREEN	No	65	Bifidobacterium	adolescentis	2.05
C6-N-0s-63	HC6	GREEN	No	65	Bifidobacterium	adolescentis	2.08
C6-N-0s-71	HC6	GREEN	No	65	Bifidobacterium	adolescentis	1.97
C6-N-0s-93	HC6	GREEN	No	65	Bifidobacterium	adolescentis	2.06
C8-N-0s-27	HC8	GREEN	No	65	Bifidobacterium	adolescentis	1.9
C8-N-0s-28	HC8	GREEN	No	65	Bifidobacterium	adolescentis	2.05
C8-N-0s-36	HC8	GREEN	No	65	Bifidobacterium	adolescentis	2.18
C8-N-0s-41	HC8	GREEN	No	65	Bifidobacterium	adolescentis	2.03
C8-N-0s-43	HC8	GREEN	No	65	Bifidobacterium	adolescentis	1.94
C8-N-0s-45	HC8	GREEN	No	65	Bifidobacterium	adolescentis	1.91
C8-N-0s-52	HC8	GREEN	No	65	Bifidobacterium	adolescentis	2.05
C8-N-0s-56	HC8	GREEN	No	65	Bifidobacterium	adolescentis	2.17
C8-N-0s-60	HC8	GREEN	No	65	Bifidobacterium	adolescentis	2.03
C8-N-0s-61	HC8	GREEN	No	65	Bifidobacterium	adolescentis	1.95
C8-N-0s-63	HC8	GREEN	No	65	Bifidobacterium	adolescentis	2.17
C8-N-0s-64	HC8	GREEN	No	65	Bifidobacterium	adolescentis	2.06
C8-N-0s-72	HC8	GREEN	No	65	Bifidobacterium	adolescentis	1.98
C8-N-0s-75	HC8	GREEN	No	65	Bifidobacterium	adolescentis	2.09
C8-N-0s-81	HC8	GREEN	No	65	Bifidobacterium	adolescentis	2.23
C8-N-0s-86	HC8	GREEN	No	65	Bifidobacterium	adolescentis	2.1
C8-N-0s-89	HC8	GREEN	No	65	Bifidobacterium	adolescentis	1.97
C8-N-0s-94	HC8	GREEN	No	65	Bifidobacterium	adolescentis	2.03
C8-N-4s-18	HC8	GREEN	No	65	Bifidobacterium	adolescentis	2.01
C8-N-4s-27	HC8	GREEN	No	65	Bifidobacterium	adolescentis	2.02
C2-GN-3-1-81	HC2	GREEN	Yes	66	Bifidobacterium	adolescentis	2.07
C4-N-0-4-24	HC4	GREEN	Yes	67	Bifidobacterium	adolescentis	1.91
C2-GN-3-1-74	HC2	GREEN	Yes	68	Bifidobacterium	adolescentis	2.1
C2-BN-1-1-23	HC2	GREEN	Yes	69	Bifidobacterium	adolescentis	2.09
C2-GN-1-1-61	HC2	GREEN	No	69	Bifidobacterium	adolescentis	2.07
C6-N-0s-25	HC6	GREEN	Yes	70	Bifidobacterium	adolescentis	2.05
C1-N-3-82	HC1	GREEN	No	70	Bifidobacterium	adolescentis	2.29
C2-GN-15-43	HC2	GREEN	No	70	Bifidobacterium	adolescentis	2.04
C2-BN-3-2-91	HC2	GREEN	Yes	71	Bifidobacterium	adolescentis	2.08
C2-BN-1-1-64	HC2	GREEN	No	71	Bifidobacterium	adolescentis	2.08
C2-GN-1-1-35	HC2	GREEN	No	71	Bifidobacterium	adolescentis	2
C2-GN-8-54	HC2	GREEN	No	71	Bifidobacterium	adolescentis	2.06
C4-N-0s-13	HC4	GREEN	Yes	72	Bifidobacterium	adolescentis	1.95
C4-N-0-1-56	HC4	GREEN	Yes	73	Bifidobacterium	adolescentis	2.03
C4-N-0-1-34	HC4	GREEN	No	73	Bifidobacterium	adolescentis	2.02
C4-N-0-1-35	HC4	GREEN	No	73	Bifidobacterium	adolescentis	1.95
C4-N-0-1-43	HC4	GREEN	No	73	Bifidobacterium	adolescentis	2.04
C4-N-0-1-52	HC4	GREEN	No	73	Bifidobacterium	adolescentis	2.24
C4-N-0-1-80	HC4	GREEN	No	73	Bifidobacterium	adolescentis	2.23
C4-N-0-2-23	HC4	GREEN	No	73	Bifidobacterium	adolescentis	2.2
C4-N-0-2-39	HC4	GREEN	No	73	Bifidobacterium	adolescentis	2.04
C4-N-0-2-50	HC4	GREEN	No	73	Bifidobacterium	adolescentis	2.28
C4-N-0-2-68	HC4	GREEN	No	73	Bifidobacterium	adolescentis	2.11
C4-N-0-2-95	HC4	GREEN	No	73	Bifidobacterium	adolescentis	2.01
C4-N-0-3-31	HC4	GREEN	No	73	Bifidobacterium	adolescentis	2.18
C4-N-0-3-36	HC4	GREEN	No	73	Bifidobacterium	adolescentis	2.01
C4-N-0-3-54	HC4	GREEN	No	73	Bifidobacterium	adolescentis	1.94
C4-N-0-4-14	HC4	GREEN	No	73	Bifidobacterium	adolescentis	2.04
C4-N-0-4-3	HC4	GREEN	No	73	Bifidobacterium	adolescentis	1.96
C4-N-0-4-42	HC4	GREEN	No	73	Bifidobacterium	adolescentis	1.98
C4-N-0-4-6	HC4	GREEN	No	73	Bifidobacterium	adolescentis	1.95
C2-GN-1-1-23	HC2	GREEN	Yes	74	Bifidobacterium	adolescentis	1.95
C2-N-0-2-48	HC2	GREEN	No	74	Bifidobacterium	adolescentis	2.08

## Sheet: Supplementary Table 2
Supplementary Table 2. SPeDE dereplication results for Enterococcus faecium isolates obtained through culturomics (Park et al., 2025)
Isolate name	Host	Quality	Reference	Reference number	Genus	Species	MALDI-TOF MS score value
C3-A-0-2-47	HC3	GREEN	Yes	1	Enterococcus	faecium	1.93
C2-A-1-2-23	HC2	GREEN	Yes	2	Enterococcus	faecium	2.13
C5-GN-8-22	HC5	GREEN	Yes	3	Enterococcus	faecium	2.13
C5-GN-3-40	HC5	GREEN	Yes	4	Enterococcus	faecium	2.22
C1-BN-9-132	HC1	GREEN	Yes	5	Enterococcus	faecium	2.12
C1-A-9-219	HC1	GREEN	Yes	6	Enterococcus	faecium	2.34
C1-A-9-174	HC1	GREEN	No	6	Enterococcus	faecium	2.32
C1-A-9-204	HC1	GREEN	No	6	Enterococcus	faecium	2.37
C1-A-9-208	HC1	GREEN	No	6	Enterococcus	faecium	2.29
C1-A-9-223	HC1	GREEN	No	6	Enterococcus	faecium	2.34
C1-A-9-224	HC1	GREEN	No	6	Enterococcus	faecium	2.39
C1-A-9-236	HC1	GREEN	No	6	Enterococcus	faecium	2.37
C1-A-9-237	HC1	GREEN	No	6	Enterococcus	faecium	2.24
C1-A-9-241	HC1	GREEN	No	6	Enterococcus	faecium	2.36
C2-A-1-2-60	HC2	GREEN	Yes	7	Enterococcus	faecium	2.04
C2-A-1-1-55	HC2	GREEN	No	7	Enterococcus	faecium	2.13
C2-A-1-2-27	HC2	GREEN	No	7	Enterococcus	faecium	2.14
C2-A-1-2-59	HC2	GREEN	No	7	Enterococcus	faecium	2.03
C2-A-1-2-78	HC2	GREEN	No	7	Enterococcus	faecium	1.9
C2-A-1-2-79	HC2	GREEN	No	7	Enterococcus	faecium	1.93
C6-A-0-1-82	HC6	GREEN	Yes	8	Enterococcus	faecium	2.33
C1-A-9-113	HC1	GREEN	No	8	Enterococcus	faecium	2.15
C1-A-9-171	HC1	GREEN	No	8	Enterococcus	faecium	2.28
C1-A-9-19	HC1	GREEN	No	8	Enterococcus	faecium	2.18
C1-A-9-22	HC1	GREEN	No	8	Enterococcus	faecium	2.24
C1-A-9-47	HC1	GREEN	No	8	Enterococcus	faecium	2.25
C1-A-9-61	HC1	GREEN	No	8	Enterococcus	faecium	2.21
C1-A-9-66	HC1	GREEN	No	8	Enterococcus	faecium	2.2
C1-A-9-70	HC1	GREEN	No	8	Enterococcus	faecium	2.23
C3-A-0-1-11	HC3	GREEN	No	8	Enterococcus	faecium	2.29
C3-A-3-27	HC3	GREEN	No	8	Enterococcus	faecium	2.25
C3-A-3-4	HC3	GREEN	No	8	Enterococcus	faecium	2.36
C3-A-3-46	HC3	GREEN	No	8	Enterococcus	faecium	2.17
C3-BN-3-54	HC3	GREEN	No	8	Enterococcus	faecium	2.37
C1-A-9-33	HC1	GREEN	Yes	9	Enterococcus	faecium	2.22
C1-A-3-24	HC1	GREEN	No	9	Enterococcus	faecium	2.29
C1-A-6-1	HC1	GREEN	No	9	Enterococcus	faecium	2.09
C1-A-6-33	HC1	GREEN	No	9	Enterococcus	faecium	2.16
C1-A-9-16	HC1	GREEN	No	9	Enterococcus	faecium	2.15
C1-A-9-17	HC1	GREEN	No	9	Enterococcus	faecium	2.09
C1-A-9-21	HC1	GREEN	No	9	Enterococcus	faecium	2.2
C1-A-9-255	HC1	GREEN	No	9	Enterococcus	faecium	2.25
C1-A-9-29	HC1	GREEN	No	9	Enterococcus	faecium	2.2
C1-A-9-3	HC1	GREEN	No	9	Enterococcus	faecium	2.19
C1-A-9-41	HC1	GREEN	No	9	Enterococcus	faecium	2.08
C1-A-9-50	HC1	GREEN	No	9	Enterococcus	faecium	2.21
C1-A-9-57	HC1	GREEN	No	9	Enterococcus	faecium	2.13
C1-A-9-58	HC1	GREEN	No	9	Enterococcus	faecium	2.27
C1-A-9-7	HC1	GREEN	No	9	Enterococcus	faecium	2.18
C1-A-9-74	HC1	GREEN	No	9	Enterococcus	faecium	2.17
C1-A-9-81	HC1	GREEN	No	9	Enterococcus	faecium	2.18
C1-A-9-82	HC1	GREEN	No	9	Enterococcus	faecium	2.15
C1-A-9-83	HC1	GREEN	No	9	Enterococcus	faecium	2.19
C1-A-9-84	HC1	GREEN	No	9	Enterococcus	faecium	2.25
C1-A-9-90	HC1	GREEN	No	9	Enterococcus	faecium	2.11
C1-A-9-91	HC1	GREEN	No	9	Enterococcus	faecium	2.25
C1-A-9-94	HC1	GREEN	No	9	Enterococcus	faecium	2.16
C2-A-10-65	HC2	GREEN	No	9	Enterococcus	faecium	2.17
C3-A-0-1-19	HC3	GREEN	No	9	Enterococcus	faecium	2.37
C3-A-0-1-3	HC3	GREEN	No	9	Enterococcus	faecium	2.33
C3-A-0-1-83	HC3	GREEN	No	9	Enterococcus	faecium	2.26
C3-A-0-1-90	HC3	GREEN	No	9	Enterococcus	faecium	2.18
C3-A-15-4	HC3	GREEN	No	9	Enterococcus	faecium	1.9
C3-A-3-58	HC3	GREEN	No	9	Enterococcus	faecium	2.18
C3-A-8-3	HC3	GREEN	No	9	Enterococcus	faecium	2.15
C3-BN-3-36	HC3	GREEN	No	9	Enterococcus	faecium	2.26
C5-A-15-2	HC5	GREEN	No	9	Enterococcus	faecium	2.14
C5-A-3-26	HC5	GREEN	No	9	Enterococcus	faecium	2.17
C6-A-0-1-5	HC6	GREEN	No	9	Enterococcus	faecium	2.15
C6-N-8-50	HC6	GREEN	No	9	Enterococcus	faecium	2.25
C8-A-8-10	HC8	GREEN	No	9	Enterococcus	faecium	2.3
C8-A-8-33	HC8	GREEN	No	9	Enterococcus	faecium	2
C8-N-8-34	HC8	GREEN	No	9	Enterococcus	faecium	2.04
C8-N-8-75	HC8	GREEN	No	9	Enterococcus	faecium	2.3
C1-A-9-234	HC1	GREEN	Yes	10	Enterococcus	faecium	2.31
C1-A-9-225	HC1	GREEN	No	10	Enterococcus	faecium	2.19
C1-A-9-239	HC1	GREEN	No	10	Enterococcus	faecium	2.29
C1-A-9-43	HC1	GREEN	No	10	Enterococcus	faecium	2.21
C2-A-1-2-7	HC2	GREEN	Yes	11	Enterococcus	faecium	2.17
C2-A-1-2-25	HC2	GREEN	No	11	Enterococcus	faecium	2.02
C2-A-1-2-6	HC2	GREEN	No	11	Enterococcus	faecium	1.94
C7-BN-2-2-18	HC7	GREEN	Yes	12	Enterococcus	faecium	2.12
C1-A-9-274	HC1	GREEN	No	12	Enterococcus	faecium	2.25
C1-GN-9-152	HC1	GREEN	No	12	Enterococcus	faecium	2.17
C5-A-0-57	HC5	GREEN	Yes	13	Enterococcus	faecium	2.07
C1-BN-9-25	HC1	GREEN	Yes	14	Enterococcus	faecium	2.3
C1-A-3-11	HC1	GREEN	No	14	Enterococcus	faecium	2.09
C1-A-9-10	HC1	GREEN	No	14	Enterococcus	faecium	2.2
C1-A-9-110	HC1	GREEN	No	14	Enterococcus	faecium	2.18
C1-A-9-26	HC1	GREEN	No	14	Enterococcus	faecium	2.13
C1-A-9-37	HC1	GREEN	No	14	Enterococcus	faecium	2.16
C1-BN-9-13	HC1	GREEN	No	14	Enterococcus	faecium	2.26
C1-GN-9-12	HC1	GREEN	No	14	Enterococcus	faecium	2.17
C1-GN-9-91	HC1	GREEN	No	14	Enterococcus	faecium	2.08
C3-A-0-1-74	HC3	GREEN	No	14	Enterococcus	faecium	2.29
C3-A-3-25	HC3	GREEN	No	14	Enterococcus	faecium	2.37
C3-A-3-9	HC3	GREEN	No	14	Enterococcus	faecium	2.38
C5-A-3-11	HC5	GREEN	No	14	Enterococcus	faecium	2.2
C6-N-8-24	HC6	GREEN	No	14	Enterococcus	faecium	2.2
C7-N-4s-81	HC7	GREEN	No	14	Enterococcus	faecium	2.23
C8-A-3-25	HC8	GREEN	No	14	Enterococcus	faecium	2.03
C8-A-3-65	HC8	GREEN	No	14	Enterococcus	faecium	2.21
C8-N-8-76	HC8	GREEN	No	14	Enterococcus	faecium	2.18
C5-N-5s-84	HC5	GREEN	Yes	15	Enterococcus	faecium	2.13
C2-A-1-1-87	HC2	GREEN	No	15	Enterococcus	faecium	2.15
C2-BN-1-2-61	HC2	GREEN	No	15	Enterococcus	faecium	2.25
C2-BN-8-64	HC2	GREEN	No	15	Enterococcus	faecium	2.1
C2-GA-3-46	HC2	GREEN	No	15	Enterococcus	faecium	2.05
C3-N-25-23	HC3	GREEN	No	15	Enterococcus	faecium	2.33
C3-N-25-28	HC3	GREEN	No	15	Enterococcus	faecium	2.34
C3-N-8-12	HC3	GREEN	No	15	Enterococcus	faecium	2.16
C3-N-8-15	HC3	GREEN	No	15	Enterococcus	faecium	2.27
C3-N-8-16	HC3	GREEN	No	15	Enterococcus	faecium	2.29
C3-N-8-37	HC3	GREEN	No	15	Enterococcus	faecium	2.2
C5-A-15-45	HC5	GREEN	No	15	Enterococcus	faecium	2.15
C5-GN-8-20	HC5	GREEN	No	15	Enterococcus	faecium	2.24
C6-A-3-29	HC6	GREEN	No	15	Enterococcus	faecium	2.21
C6-A-3-79	HC6	GREEN	No	15	Enterococcus	faecium	2.33
C6-A-3-94	HC6	GREEN	No	15	Enterococcus	faecium	2.3
C6-A-3-95	HC6	GREEN	No	15	Enterococcus	faecium	2.41
C6-A-8-47	HC6	GREEN	No	15	Enterococcus	faecium	2.22
C6-A-8-48	HC6	GREEN	No	15	Enterococcus	faecium	2.16
C6-GN-3-32	HC6	GREEN	No	15	Enterococcus	faecium	2.21
C6-GN-3-45	HC6	GREEN	No	15	Enterococcus	faecium	2.33
C6-GN-3-61	HC6	GREEN	No	15	Enterococcus	faecium	2.16
C6-GN-3-67	HC6	GREEN	No	15	Enterococcus	faecium	2.2
C6-N-11s-38	HC6	GREEN	No	15	Enterococcus	faecium	2.28
C2-A-10-59	HC2	GREEN	Yes	16	Enterococcus	faecium	1.98
C6-N-4s-76	HC6	GREEN	Yes	17	Enterococcus	faecium	2.08
C2-A-15-25	HC2	GREEN	Yes	18	Enterococcus	faecium	2.09
C1-A-9-18	HC1	GREEN	No	18	Enterococcus	faecium	2.3
C1-A-9-25	HC1	GREEN	No	18	Enterococcus	faecium	2.09
C1-A-9-6	HC1	GREEN	No	18	Enterococcus	faecium	2.23
C2-A-0-1-4	HC2	GREEN	No	18	Enterococcus	faecium	2.27
C2-A-15-27	HC2	GREEN	No	18	Enterococcus	faecium	2.15
C2-BA-3-10	HC2	GREEN	No	18	Enterococcus	faecium	2.15
C3-A-0-1-89	HC3	GREEN	No	18	Enterococcus	faecium	2.11
C3-A-8-9	HC3	GREEN	No	18	Enterococcus	faecium	2.08
C8-A-15-7	HC8	GREEN	Yes	19	Enterococcus	faecium	2.19
C1-A-9-42	HC1	GREEN	Yes	20	Enterococcus	faecium	2.15
C1-A-30-1	HC1	GREEN	No	20	Enterococcus	faecium	2.13
C1-A-6-42	HC1	GREEN	No	20	Enterococcus	faecium	2.21
C1-A-6-44	HC1	GREEN	No	20	Enterococcus	faecium	2.19
C1-A-6-50	HC1	GREEN	No	20	Enterococcus	faecium	2.32
C1-A-9-100	HC1	GREEN	No	20	Enterococcus	faecium	2.21
C1-A-9-101	HC1	GREEN	No	20	Enterococcus	faecium	2.18
C1-A-9-109	HC1	GREEN	No	20	Enterococcus	faecium	2.18
C1-A-9-111	HC1	GREEN	No	20	Enterococcus	faecium	2.27
C1-A-9-112	HC1	GREEN	No	20	Enterococcus	faecium	2.13
C1-A-9-121	HC1	GREEN	No	20	Enterococcus	faecium	2.2
C1-A-9-126	HC1	GREEN	No	20	Enterococcus	faecium	2.17
C1-A-9-127	HC1	GREEN	No	20	Enterococcus	faecium	2.14
C1-A-9-128	HC1	GREEN	No	20	Enterococcus	faecium	2.1
C1-A-9-131	HC1	GREEN	No	20	Enterococcus	faecium	2.12
C1-A-9-132	HC1	GREEN	No	20	Enterococcus	faecium	2.19
C1-A-9-136	HC1	GREEN	No	20	Enterococcus	faecium	2.17
C1-A-9-139	HC1	GREEN	No	20	Enterococcus	faecium	2.2
C1-A-9-145	HC1	GREEN	No	20	Enterococcus	faecium	2.15
C1-A-9-162	HC1	GREEN	No	20	Enterococcus	faecium	2.25
C1-A-9-193	HC1	GREEN	No	20	Enterococcus	faecium	2.23
C1-A-9-207	HC1	GREEN	No	20	Enterococcus	faecium	2.34
C1-A-9-214	HC1	GREEN	No	20	Enterococcus	faecium	2.3
C1-A-9-233	HC1	GREEN	No	20	Enterococcus	faecium	2.19
C1-A-9-240	HC1	GREEN	No	20	Enterococcus	faecium	2.16
C1-A-9-247	HC1	GREEN	No	20	Enterococcus	faecium	2.13
C1-A-9-256	HC1	GREEN	No	20	Enterococcus	faecium	2.24
C1-A-9-257	HC1	GREEN	No	20	Enterococcus	faecium	2.23
C1-A-9-271	HC1	GREEN	No	20	Enterococcus	faecium	2.21
C1-A-9-273	HC1	GREEN	No	20	Enterococcus	faecium	2.2
C1-A-9-279	HC1	GREEN	No	20	Enterococcus	faecium	2.22
C1-A-9-280	HC1	GREEN	No	20	Enterococcus	faecium	2.12
C1-A-9-282	HC1	GREEN	No	20	Enterococcus	faecium	2.24
C1-A-9-34	HC1	GREEN	No	20	Enterococcus	faecium	2.1
C1-A-9-53	HC1	GREEN	No	20	Enterococcus	faecium	2.14
C1-A-9-65	HC1	GREEN	No	20	Enterococcus	faecium	2.18
C1-A-9-68	HC1	GREEN	No	20	Enterococcus	faecium	2.21
C1-A-9-71	HC1	GREEN	No	20	Enterococcus	faecium	2.09
C1-A-9-73	HC1	GREEN	No	20	Enterococcus	faecium	2.12
C1-A-9-75	HC1	GREEN	No	20	Enterococcus	faecium	2.13
C1-A-9-76	HC1	GREEN	No	20	Enterococcus	faecium	2.19
C1-A-9-78	HC1	GREEN	No	20	Enterococcus	faecium	2.25
C1-A-9-85	HC1	GREEN	No	20	Enterococcus	faecium	2.11
C1-A-9-88	HC1	GREEN	No	20	Enterococcus	faecium	2.11
C1-A-9-89	HC1	GREEN	No	20	Enterococcus	faecium	2.09
C1-A-9-93	HC1	GREEN	No	20	Enterococcus	faecium	2.15
C1-A-9-99	HC1	GREEN	No	20	Enterococcus	faecium	2.17
C3-A-0-1-23	HC3	GREEN	No	20	Enterococcus	faecium	2.32
C3-A-0-1-36	HC3	GREEN	No	20	Enterococcus	faecium	2.28
C3-A-0-1-43	HC3	GREEN	No	20	Enterococcus	faecium	2.23
C3-A-0-1-75	HC3	GREEN	No	20	Enterococcus	faecium	2.28
C3-A-0-1-84	HC3	GREEN	No	20	Enterococcus	faecium	2.18
C3-A-0-1-85	HC3	GREEN	No	20	Enterococcus	faecium	2.26
C3-A-3-17	HC3	GREEN	No	20	Enterococcus	faecium	2.28
C3-A-3-52	HC3	GREEN	No	20	Enterococcus	faecium	2.24
C3-A-3-63	HC3	GREEN	No	20	Enterococcus	faecium	2.29
C5-GN-3-33	HC5	GREEN	No	20	Enterococcus	faecium	2.13
C6-N-8-40	HC6	GREEN	No	20	Enterococcus	faecium	2.22
C8-A-15-14	HC8	GREEN	No	20	Enterococcus	faecium	2.12
C8-A-3-58	HC8	GREEN	No	20	Enterococcus	faecium	2.26
C8-A-3-66	HC8	GREEN	No	20	Enterococcus	faecium	2.22
C8-A-3-74	HC8	GREEN	No	20	Enterococcus	faecium	2.25
C8-A-3-81	HC8	GREEN	No	20	Enterococcus	faecium	2.14
C8-A-3-82	HC8	GREEN	No	20	Enterococcus	faecium	2.17
C8-A-8-13	HC8	GREEN	No	20	Enterococcus	faecium	1.94
C8-A-8-2	HC8	GREEN	No	20	Enterococcus	faecium	2.24
C8-A-8-47	HC8	GREEN	No	20	Enterococcus	faecium	2.19
C8-A-8-51	HC8	GREEN	No	20	Enterococcus	faecium	2.14
C8-A-8-55	HC8	GREEN	No	20	Enterococcus	faecium	2.12
C3-A-0-2-55	HC3	GREEN	Yes	21	Enterococcus	faecium	2.32
C1-A-6-54	HC1	GREEN	No	21	Enterococcus	faecium	2.29
C1-A-9-108	HC1	GREEN	No	21	Enterococcus	faecium	2.29
C1-A-9-265	HC1	GREEN	No	21	Enterococcus	faecium	2.26
C1-A-9-268	HC1	GREEN	No	21	Enterococcus	faecium	2.3
C1-A-9-276	HC1	GREEN	No	21	Enterococcus	faecium	2.24
C1-A-9-278	HC1	GREEN	No	21	Enterococcus	faecium	2.23
C2-A-10-45	HC2	GREEN	No	21	Enterococcus	faecium	2.07
C2-BN-8-67	HC2	GREEN	No	21	Enterococcus	faecium	2.08
C3-A-0-1-50	HC3	GREEN	No	21	Enterococcus	faecium	2.26
C3-A-0-1-52	HC3	GREEN	No	21	Enterococcus	faecium	2.33
C3-A-0-1-69	HC3	GREEN	No	21	Enterococcus	faecium	2.37
C3-A-0-2-15	HC3	GREEN	No	21	Enterococcus	faecium	2.38
C3-A-0-2-30	HC3	GREEN	No	21	Enterococcus	faecium	2.26
C3-A-0-2-40	HC3	GREEN	No	21	Enterococcus	faecium	2.33
C3-A-0-2-45	HC3	GREEN	No	21	Enterococcus	faecium	2.31
C3-A-0-2-79	HC3	GREEN	No	21	Enterococcus	faecium	2.32
C6-A-0-1-52	HC6	GREEN	No	21	Enterococcus	faecium	2.2
C6-A-0-2-74	HC6	GREEN	No	21	Enterococcus	faecium	2.36
C7-BN-2-1-36	HC7	GREEN	No	21	Enterococcus	faecium	2.32
C8-N-15-67	HC8	GREEN	No	21	Enterococcus	faecium	2.13
C8-N-4s-87	HC8	GREEN	No	21	Enterococcus	faecium	2.29
C6-A-15-16	HC6	GREEN	Yes	22	Enterococcus	faecium	1.96
C1-A-3-30	HC1	GREEN	No	22	Enterococcus	faecium	2.06
C1-A-9-12	HC1	GREEN	No	22	Enterococcus	faecium	2.15
C1-A-9-60	HC1	GREEN	No	22	Enterococcus	faecium	2.11
C3-A-15-11	HC3	GREEN	No	22	Enterococcus	faecium	2.09
C3-A-3-49	HC3	GREEN	No	22	Enterococcus	faecium	2.22
C1-A-9-242	HC1	GREEN	Yes	23	Enterococcus	faecium	2.39
C1-A-1-10	HC1	GREEN	No	23	Enterococcus	faecium	2.16
C1-A-1-17	HC1	GREEN	No	23	Enterococcus	faecium	2.29
C1-A-1-18	HC1	GREEN	No	23	Enterococcus	faecium	2.33
C1-A-1-26	HC1	GREEN	No	23	Enterococcus	faecium	2.35
C1-A-1-38	HC1	GREEN	No	23	Enterococcus	faecium	2.21
C1-A-1-40	HC1	GREEN	No	23	Enterococcus	faecium	2.24
C1-A-1-47	HC1	GREEN	No	23	Enterococcus	faecium	2.21
C1-A-1-59	HC1	GREEN	No	23	Enterococcus	faecium	2.33
C1-A-1-73	HC1	GREEN	No	23	Enterococcus	faecium	2.26
C1-A-1-80	HC1	GREEN	No	23	Enterococcus	faecium	2.29
C1-A-6-48	HC1	GREEN	No	23	Enterococcus	faecium	2.21
C1-A-9-104	HC1	GREEN	No	23	Enterococcus	faecium	2.17
C1-A-9-105	HC1	GREEN	No	23	Enterococcus	faecium	2.28
C1-A-9-106	HC1	GREEN	No	23	Enterococcus	faecium	2.21
C1-A-9-116	HC1	GREEN	No	23	Enterococcus	faecium	2.31
C1-A-9-117	HC1	GREEN	No	23	Enterococcus	faecium	2.17
C1-A-9-118	HC1	GREEN	No	23	Enterococcus	faecium	2.19
C1-A-9-124	HC1	GREEN	No	23	Enterococcus	faecium	2.31
C1-A-9-129	HC1	GREEN	No	23	Enterococcus	faecium	2.26
C1-A-9-130	HC1	GREEN	No	23	Enterococcus	faecium	2.27
C1-A-9-135	HC1	GREEN	No	23	Enterococcus	faecium	2.13
C1-A-9-137	HC1	GREEN	No	23	Enterococcus	faecium	2.33
C1-A-9-141	HC1	GREEN	No	23	Enterococcus	faecium	2.23
C1-A-9-142	HC1	GREEN	No	23	Enterococcus	faecium	2.27
C1-A-9-143	HC1	GREEN	No	23	Enterococcus	faecium	2.24
C1-A-9-146	HC1	GREEN	No	23	Enterococcus	faecium	2.32
C1-A-9-147	HC1	GREEN	No	23	Enterococcus	faecium	2.27
C1-A-9-148	HC1	GREEN	No	23	Enterococcus	faecium	2.27
C1-A-9-151	HC1	GREEN	No	23	Enterococcus	faecium	2.18
C1-A-9-152	HC1	GREEN	No	23	Enterococcus	faecium	2.22
C1-A-9-155	HC1	GREEN	No	23	Enterococcus	faecium	2.19
C1-A-9-160	HC1	GREEN	No	23	Enterococcus	faecium	2.26
C1-A-9-161	HC1	GREEN	No	23	Enterococcus	faecium	2.27
C1-A-9-170	HC1	GREEN	No	23	Enterococcus	faecium	2.3
C1-A-9-172	HC1	GREEN	No	23	Enterococcus	faecium	2.24
C1-A-9-175	HC1	GREEN	No	23	Enterococcus	faecium	2.24
C1-A-9-179	HC1	GREEN	No	23	Enterococcus	faecium	2.26
C1-A-9-181	HC1	GREEN	No	23	Enterococcus	faecium	2.22
C1-A-9-182	HC1	GREEN	No	23	Enterococcus	faecium	2.17
C1-A-9-189	HC1	GREEN	No	23	Enterococcus	faecium	2.12
C1-A-9-190	HC1	GREEN	No	23	Enterococcus	faecium	2.25
C1-A-9-192	HC1	GREEN	No	23	Enterococcus	faecium	2.21
C1-A-9-195	HC1	GREEN	No	23	Enterococcus	faecium	2.26
C1-A-9-196	HC1	GREEN	No	23	Enterococcus	faecium	2.31
C1-A-9-199	HC1	GREEN	No	23	Enterococcus	faecium	2.3
C1-A-9-200	HC1	GREEN	No	23	Enterococcus	faecium	2.28
C1-A-9-209	HC1	GREEN	No	23	Enterococcus	faecium	2.32
C1-A-9-210	HC1	GREEN	No	23	Enterococcus	faecium	2.19
C1-A-9-211	HC1	GREEN	No	23	Enterococcus	faecium	2.38
C1-A-9-212	HC1	GREEN	No	23	Enterococcus	faecium	2.33
C1-A-9-217	HC1	GREEN	No	23	Enterococcus	faecium	2.25
C1-A-9-220	HC1	GREEN	No	23	Enterococcus	faecium	2.3
C1-A-9-221	HC1	GREEN	No	23	Enterococcus	faecium	2.35
C1-A-9-228	HC1	GREEN	No	23	Enterococcus	faecium	2.26
C1-A-9-229	HC1	GREEN	No	23	Enterococcus	faecium	2.28
C1-A-9-243	HC1	GREEN	No	23	Enterococcus	faecium	2.3
C1-A-9-261	HC1	GREEN	No	23	Enterococcus	faecium	2.36
C1-A-9-263	HC1	GREEN	No	23	Enterococcus	faecium	2.27
C1-A-9-272	HC1	GREEN	No	23	Enterococcus	faecium	2.26
C1-A-9-277	HC1	GREEN	No	23	Enterococcus	faecium	2.37
C1-A-9-281	HC1	GREEN	No	23	Enterococcus	faecium	2.25
C1-A-9-284	HC1	GREEN	No	23	Enterococcus	faecium	2.27
C1-A-9-38	HC1	GREEN	No	23	Enterococcus	faecium	2.32
C1-A-9-39	HC1	GREEN	No	23	Enterococcus	faecium	2.17
C1-A-9-40	HC1	GREEN	No	23	Enterococcus	faecium	2.16
C1-A-9-52	HC1	GREEN	No	23	Enterococcus	faecium	2.16
C1-A-9-62	HC1	GREEN	No	23	Enterococcus	faecium	2.18
C1-A-9-67	HC1	GREEN	No	23	Enterococcus	faecium	2.24
C1-A-9-72	HC1	GREEN	No	23	Enterococcus	faecium	2.04
C1-A-9-79	HC1	GREEN	No	23	Enterococcus	faecium	2.27
C1-A-9-96	HC1	GREEN	No	23	Enterococcus	faecium	2.13
C1-GN-9-195	HC1	GREEN	No	23	Enterococcus	faecium	2.22
C1-N-1-20	HC1	GREEN	No	23	Enterococcus	faecium	2.29
C1-N-1-9	HC1	GREEN	No	23	Enterococcus	faecium	2.2
C2-A-10-29	HC2	GREEN	No	23	Enterococcus	faecium	2
C2-A-10-46	HC2	GREEN	No	23	Enterococcus	faecium	2.11
C2-BN-1-1-7	HC2	GREEN	No	23	Enterococcus	faecium	2.15
C3-A-0-1-33	HC3	GREEN	No	23	Enterococcus	faecium	2.37
C3-A-0-1-51	HC3	GREEN	No	23	Enterococcus	faecium	2.26
C3-A-0-1-60	HC3	GREEN	No	23	Enterococcus	faecium	2.32
C3-A-0-1-67	HC3	GREEN	No	23	Enterococcus	faecium	2.36
C3-A-0-1-72	HC3	GREEN	No	23	Enterococcus	faecium	2.36
C3-A-0-1-77	HC3	GREEN	No	23	Enterococcus	faecium	2.21
C3-A-0-1-87	HC3	GREEN	No	23	Enterococcus	faecium	2.32
C3-A-0-1-94	HC3	GREEN	No	23	Enterococcus	faecium	2.19
C3-A-0-2-16	HC3	GREEN	No	23	Enterococcus	faecium	2.34
C3-A-0-2-3	HC3	GREEN	No	23	Enterococcus	faecium	2.29
C3-A-0-2-32	HC3	GREEN	No	23	Enterococcus	faecium	2.39
C3-A-0-2-35	HC3	GREEN	No	23	Enterococcus	faecium	2.33
C3-A-0-2-36	HC3	GREEN	No	23	Enterococcus	faecium	2.34
C3-A-0-2-4	HC3	GREEN	No	23	Enterococcus	faecium	2.3
C3-A-0-2-44	HC3	GREEN	No	23	Enterococcus	faecium	2.35
C3-A-0-2-48	HC3	GREEN	No	23	Enterococcus	faecium	2.26
C3-A-0-2-56	HC3	GREEN	No	23	Enterococcus	faecium	2.25
C3-A-0-2-6	HC3	GREEN	No	23	Enterococcus	faecium	2.26
C3-A-0-2-7	HC3	GREEN	No	23	Enterococcus	faecium	2.35
C3-A-0-2-77	HC3	GREEN	No	23	Enterococcus	faecium	2.24
C3-A-0-2-84	HC3	GREEN	No	23	Enterococcus	faecium	2.24
C3-A-3-12	HC3	GREEN	No	23	Enterococcus	faecium	2.2
C3-A-3-13	HC3	GREEN	No	23	Enterococcus	faecium	2.21
C3-A-3-30	HC3	GREEN	No	23	Enterococcus	faecium	2.4
C3-A-3-36	HC3	GREEN	No	23	Enterococcus	faecium	2.29
C3-A-3-40	HC3	GREEN	No	23	Enterococcus	faecium	2.18
C3-A-3-47	HC3	GREEN	No	23	Enterococcus	faecium	2.24
C3-A-3-59	HC3	GREEN	No	23	Enterococcus	faecium	2.26
C3-A-3-64	HC3	GREEN	No	23	Enterococcus	faecium	2.28
C3-A-8-43	HC3	GREEN	No	23	Enterococcus	faecium	2.2
C6-A-0-1-28	HC6	GREEN	No	23	Enterococcus	faecium	2.32
C6-A-0-1-38	HC6	GREEN	No	23	Enterococcus	faecium	2.22
C6-A-0-1-45	HC6	GREEN	No	23	Enterococcus	faecium	2.35
C6-A-0-1-67	HC6	GREEN	No	23	Enterococcus	faecium	2.26
C6-A-0-1-72	HC6	GREEN	No	23	Enterococcus	faecium	2.22
C6-A-0-2-41	HC6	GREEN	No	23	Enterococcus	faecium	2.27
C6-A-3-71	HC6	GREEN	No	23	Enterococcus	faecium	2.38
C6-N-0-1-81	HC6	GREEN	No	23	Enterococcus	faecium	2.35
C8-A-3-18	HC8	GREEN	No	23	Enterococcus	faecium	2.34
C8-A-3-22	HC8	GREEN	No	23	Enterococcus	faecium	2.26
C8-A-3-23	HC8	GREEN	No	23	Enterococcus	faecium	2.23
C8-A-3-3	HC8	GREEN	No	23	Enterococcus	faecium	2.31
C8-A-3-43	HC8	GREEN	No	23	Enterococcus	faecium	2.25
C8-A-3-44	HC8	GREEN	No	23	Enterococcus	faecium	2.2
C8-A-3-45	HC8	GREEN	No	23	Enterococcus	faecium	2.29
C8-A-3-46	HC8	GREEN	No	23	Enterococcus	faecium	2.18
C8-A-3-60	HC8	GREEN	No	23	Enterococcus	faecium	2.24
C8-A-3-67	HC8	GREEN	No	23	Enterococcus	faecium	2.18
C8-A-3-68	HC8	GREEN	No	23	Enterococcus	faecium	2.22
C8-A-3-69	HC8	GREEN	No	23	Enterococcus	faecium	2.3
C8-A-3-71	HC8	GREEN	No	23	Enterococcus	faecium	2.2
C8-A-3-75	HC8	GREEN	No	23	Enterococcus	faecium	2.22
C8-A-3-79	HC8	GREEN	No	23	Enterococcus	faecium	2.12
C8-A-3-87	HC8	GREEN	No	23	Enterococcus	faecium	2.12
C8-A-3-88	HC8	GREEN	No	23	Enterococcus	faecium	2.18
C8-A-3-90	HC8	GREEN	No	23	Enterococcus	faecium	2.21
C8-A-3-95	HC8	GREEN	No	23	Enterococcus	faecium	2.29
C8-A-8-36	HC8	GREEN	No	23	Enterococcus	faecium	2.16
C3-N-8-64	HC3	GREEN	Yes	24	Enterococcus	faecium	2.35
C1-GN-9-129	HC1	GREEN	No	24	Enterococcus	faecium	1.98
C3-A-0-1-71	HC3	GREEN	No	24	Enterococcus	faecium	2.36
C3-A-0-1-88	HC3	GREEN	No	24	Enterococcus	faecium	2.27
C3-A-0-2-46	HC3	GREEN	No	24	Enterococcus	faecium	2.34
C3-A-8-47	HC3	GREEN	No	24	Enterococcus	faecium	2.11
C3-A-8-56	HC3	GREEN	No	24	Enterococcus	faecium	2.14
C3-A-8-62	HC3	GREEN	No	24	Enterococcus	faecium	2.15
C3-N-15-13	HC3	GREEN	No	24	Enterococcus	faecium	2.33
C3-N-15-35	HC3	GREEN	No	24	Enterococcus	faecium	2.34
C3-N-25-26	HC3	GREEN	No	24	Enterococcus	faecium	2.4
C3-N-25-35	HC3	GREEN	No	24	Enterococcus	faecium	2.4
C3-N-8-43	HC3	GREEN	No	24	Enterococcus	faecium	2.27
C3-N-8-63	HC3	GREEN	No	24	Enterococcus	faecium	2.33
C3-N-8-66	HC3	GREEN	No	24	Enterococcus	faecium	2.27
C5-A-15-21	HC5	GREEN	No	24	Enterococcus	faecium	2.23
C5-BN-3-47	HC5	GREEN	No	24	Enterococcus	faecium	2.26
C6-A-3-11	HC6	GREEN	No	24	Enterococcus	faecium	2.38
C6-A-3-43	HC6	GREEN	No	24	Enterococcus	faecium	2.11
C6-A-3-65	HC6	GREEN	No	24	Enterococcus	faecium	2.3
C6-A-3-83	HC6	GREEN	No	24	Enterococcus	faecium	2.39
C6-A-8-1	HC6	GREEN	No	24	Enterococcus	faecium	2.16
C7-A-2-32	HC7	GREEN	No	24	Enterococcus	faecium	2.24
C8-A-3-93	HC8	GREEN	No	24	Enterococcus	faecium	2.13
C1-BN-9-197	HC1	GREEN	Yes	25	Enterococcus	faecium	2.33
C3-A-8-30	HC3	GREEN	No	25	Enterococcus	faecium	2.24
C3-N-15-12	HC3	GREEN	No	25	Enterococcus	faecium	2.35
C3-N-15-20	HC3	GREEN	No	25	Enterococcus	faecium	2.39
C5-GN-3-70	HC5	GREEN	No	25	Enterococcus	faecium	2.22
C6-N-0-1-64	HC6	GREEN	Yes	26	Enterococcus	faecium	2.38
C1-A-9-158	HC1	GREEN	No	26	Enterococcus	faecium	2.3
C1-A-9-260	HC1	GREEN	No	26	Enterococcus	faecium	2.29
C3-A-3-61	HC3	GREEN	No	26	Enterococcus	faecium	2.26
C5-BN-3-75	HC5	GREEN	No	26	Enterococcus	faecium	2.29
C5-GN-3-30	HC5	GREEN	No	26	Enterococcus	faecium	2.26
C6-A-0-2-48	HC6	GREEN	No	26	Enterococcus	faecium	2.28
C6-A-0-2-79	HC6	GREEN	No	26	Enterococcus	faecium	2.24
C6-A-0-2-87	HC6	GREEN	No	26	Enterococcus	faecium	2.33
C6-A-3-1	HC6	GREEN	No	26	Enterococcus	faecium	2.39
C6-A-3-19	HC6	GREEN	No	26	Enterococcus	faecium	2.29
C6-A-3-42	HC6	GREEN	No	26	Enterococcus	faecium	2.32
C6-A-3-49	HC6	GREEN	No	26	Enterococcus	faecium	2.27
C6-A-3-59	HC6	GREEN	No	26	Enterococcus	faecium	2.44
C6-A-3-73	HC6	GREEN	No	26	Enterococcus	faecium	2.33
C6-A-8-8	HC6	GREEN	No	26	Enterococcus	faecium	2.34
C6-A-8-83	HC6	GREEN	No	26	Enterococcus	faecium	2.22
C6-BN-3-14	HC6	GREEN	No	26	Enterococcus	faecium	2.14
C6-BN-3-34	HC6	GREEN	No	26	Enterococcus	faecium	2.28
C6-BN-3-81	HC6	GREEN	No	26	Enterococcus	faecium	2.21
C6-N-0-1-32	HC6	GREEN	No	26	Enterococcus	faecium	2.41
C7-A-15-29	HC7	GREEN	No	26	Enterococcus	faecium	2.11
C7-BN-2-1-33	HC7	GREEN	No	26	Enterococcus	faecium	2.33
C7-GN-2-95	HC7	GREEN	No	26	Enterococcus	faecium	2.2
C8-A-3-20	HC8	GREEN	No	26	Enterococcus	faecium	2.28
C8-A-3-32	HC8	GREEN	No	26	Enterococcus	faecium	2.18
C8-A-3-64	HC8	GREEN	No	26	Enterococcus	faecium	2.26
C8-A-3-70	HC8	GREEN	No	26	Enterococcus	faecium	2.27
C8-A-3-84	HC8	GREEN	No	26	Enterococcus	faecium	2.11
C8-A-3-85	HC8	GREEN	No	26	Enterococcus	faecium	2.26
C8-BN-3-76	HC8	GREEN	No	26	Enterococcus	faecium	2.23
C8-GN-3-54	HC8	GREEN	No	26	Enterococcus	faecium	2.19
C3-A-15-32	HC3	GREEN	Yes	27	Enterococcus	faecium	2.12
C3-A-0-1-70	HC3	GREEN	Yes	28	Enterococcus	faecium	2.32
C2-A-10-51	HC2	GREEN	No	28	Enterococcus	faecium	1.92
C6-A-8-66	HC6	GREEN	Yes	29	Enterococcus	faecium	2.26
C6-A-3-58	HC6	GREEN	No	29	Enterococcus	faecium	2.31
C6-A-8-61	HC6	GREEN	No	29	Enterococcus	faecium	2.28
C6-GN-3-49	HC6	GREEN	No	29	Enterococcus	faecium	2.29
C6-GN-3-87	HC6	GREEN	No	29	Enterococcus	faecium	2.29
C7-A-8-16	HC7	GREEN	No	29	Enterococcus	faecium	2.32
C8-A-15-29	HC8	GREEN	No	29	Enterococcus	faecium	2.25
C8-A-3-77	HC8	GREEN	No	29	Enterococcus	faecium	2.01
C8-A-3-94	HC8	GREEN	No	29	Enterococcus	faecium	2.03
C8-GN-3-38	HC8	GREEN	No	29	Enterococcus	faecium	2.16
C7-GN-2-51	HC7	GREEN	Yes	30	Enterococcus	faecium	2.19
C3-A-0-2-50	HC3	GREEN	Yes	31	Enterococcus	faecium	1.93
C1-A-9-56	HC1	GREEN	No	31	Enterococcus	faecium	1.92
C3-A-8-58	HC3	GREEN	No	31	Enterococcus	faecium	2.17
C8-A-3-26	HC8	GREEN	No	31	Enterococcus	faecium	2.22
C1-A-9-213	HC1	GREEN	Yes	32	Enterococcus	faecium	2.33
C1-A-9-194	HC1	GREEN	No	32	Enterococcus	faecium	2.29
C1-A-9-205	HC1	GREEN	No	32	Enterococcus	faecium	2.34
C1-A-9-230	HC1	GREEN	No	32	Enterococcus	faecium	2.26
C1-A-9-235	HC1	GREEN	No	32	Enterococcus	faecium	2.23
C1-A-9-63	HC1	GREEN	No	32	Enterococcus	faecium	2.28
C1-A-9-77	HC1	GREEN	No	32	Enterococcus	faecium	2.25
C1-BN-9-75	HC1	GREEN	No	32	Enterococcus	faecium	2.16
C1-BN-9-99	HC1	GREEN	No	32	Enterococcus	faecium	2.28
C1-GN-9-206	HC1	GREEN	No	32	Enterococcus	faecium	2.07
C3-A-0-1-15	HC3	GREEN	No	32	Enterococcus	faecium	2.35
C3-A-0-2-1	HC3	GREEN	No	32	Enterococcus	faecium	2.19
C3-A-0-2-33	HC3	GREEN	No	32	Enterococcus	faecium	2.28
C3-A-3-56	HC3	GREEN	No	32	Enterococcus	faecium	2.18
C3-A-8-33	HC3	GREEN	No	32	Enterococcus	faecium	2.11
C5-A-3-34	HC5	GREEN	No	32	Enterococcus	faecium	2.31
C5-N-15-13	HC5	GREEN	No	32	Enterococcus	faecium	2.35
C6-N-4s-4	HC6	GREEN	No	32	Enterococcus	faecium	2.39
C8-A-8-43	HC8	GREEN	No	32	Enterococcus	faecium	2.2
C8-GN-3-72	HC8	GREEN	No	32	Enterococcus	faecium	2
C5-N-15-43	HC5	GREEN	Yes	33	Enterococcus	faecium	2.09
C5-N-15-54	HC5	GREEN	No	33	Enterococcus	faecium	2.07
C8-GN-3-52	HC8	GREEN	No	33	Enterococcus	faecium	1.92
C3-A-8-54	HC3	GREEN	Yes	34	Enterococcus	faecium	2.25
C2-BN-1-2-50	HC2	GREEN	Yes	35	Enterococcus	faecium	2.14
C3-A-0-2-39	HC3	GREEN	Yes	36	Enterococcus	faecium	2.21
C3-A-0-2-42	HC3	GREEN	Yes	37	Enterococcus	faecium	2.1
C1-GN-9-128	HC1	GREEN	No	37	Enterococcus	faecium	1.97
C2-A-0-2-10	HC2	GREEN	No	37	Enterococcus	faecium	2.15
C3-A-0-2-41	HC3	GREEN	No	37	Enterococcus	faecium	2.26
C3-A-0-2-59	HC3	GREEN	No	37	Enterococcus	faecium	1.92
C3-A-0-2-60	HC3	GREEN	No	37	Enterococcus	faecium	2
C6-N-0-1-33	HC6	GREEN	No	37	Enterococcus	faecium	2.19
C8-A-8-31	HC8	GREEN	No	37	Enterococcus	faecium	2.06
C6-N-4s-89	HC6	GREEN	Yes	38	Enterococcus	faecium	2.21
C1-A-9-164	HC1	GREEN	No	38	Enterococcus	faecium	2.19
C1-N-20-45	HC1	GREEN	No	38	Enterococcus	faecium	2.36
C6-N-15-23	HC6	GREEN	No	38	Enterococcus	faecium	2.1
C7-N-4s-63	HC7	GREEN	No	38	Enterococcus	faecium	2.28
C8-N-4s-73	HC8	GREEN	No	38	Enterococcus	faecium	2.13
C1-A-6-20	HC1	GREEN	Yes	39	Enterococcus	faecium	2.16
C1-A-9-206	HC1	GREEN	No	39	Enterococcus	faecium	2.19
C1-A-9-267	HC1	GREEN	No	39	Enterococcus	faecium	2.21
C2-BN-1-2-13	HC2	GREEN	Yes	40	Enterococcus	faecium	2.27
C2-A-0-2-75	HC2	GREEN	No	40	Enterococcus	faecium	2.19
C2-BN-1-2-18	HC2	GREEN	No	40	Enterococcus	faecium	2.13
C2-BN-1-2-59	HC2	GREEN	No	40	Enterococcus	faecium	2.19
C2-BN-1-2-77	HC2	GREEN	No	40	Enterococcus	faecium	2.22
C8-A-15-24	HC8	GREEN	No	40	Enterococcus	faecium	2.2
C1-A-9-80	HC1	GREEN	Yes	41	Enterococcus	faecium	2.13
C1-A-9-119	HC1	GREEN	No	41	Enterococcus	faecium	2.23
C1-A-9-222	HC1	GREEN	No	41	Enterococcus	faecium	2.18
C1-A-9-266	HC1	GREEN	No	41	Enterococcus	faecium	2.26
C1-BN-9-113	HC1	GREEN	Yes	42	Enterococcus	faecium	2.01
C5-A-8-33	HC5	GREEN	Yes	43	Enterococcus	faecium	2.27
C1-A-9-283	HC1	GREEN	No	43	Enterococcus	faecium	2.22
C5-A-3-16	HC5	GREEN	No	43	Enterococcus	faecium	2.25
C1-A-9-269	HC1	GREEN	Yes	44	Enterococcus	faecium	2.32
C5-N-15-46	HC5	GREEN	Yes	45	Enterococcus	faecium	2.22
C2-A-15-38	HC2	GREEN	Yes	46	Enterococcus	faecium	2.11
C1-A-9-144	HC1	GREEN	No	46	Enterococcus	faecium	2.14
C2-A-0-1-31	HC2	GREEN	No	46	Enterococcus	faecium	2.06
C2-A-0-1-96	HC2	GREEN	No	46	Enterococcus	faecium	2.05
C2-A-0-2-57	HC2	GREEN	No	46	Enterococcus	faecium	2.11
C2-A-10-27	HC2	GREEN	No	46	Enterococcus	faecium	1.98
C2-A-10-31	HC2	GREEN	No	46	Enterococcus	faecium	2.07
C2-A-10-71	HC2	GREEN	No	46	Enterococcus	faecium	1.98
C2-GA-3-41	HC2	GREEN	No	46	Enterococcus	faecium	2
C8-A-3-73	HC8	GREEN	No	46	Enterococcus	faecium	2.1
C2-A-10-50	HC2	GREEN	Yes	47	Enterococcus	faecium	2.02
C2-A-10-53	HC2	GREEN	No	47	Enterococcus	faecium	2.05
C2-A-15-62	HC2	GREEN	No	47	Enterococcus	faecium	2.16
C6-A-15-28	HC6	GREEN	No	47	Enterococcus	faecium	2.07
C1-BN-9-233	HC1	GREEN	Yes	48	Enterococcus	faecium	2.07
C7-A-0-64	HC7	GREEN	Yes	49	Enterococcus	faecium	2.26
C5-GN-8-21	HC5	GREEN	Yes	50	Enterococcus	faecium	2.2
C5-BN-8-60	HC5	GREEN	No	50	Enterococcus	faecium	2.07
C6-N-15-20	HC6	GREEN	Yes	51	Enterococcus	faecium	2.25
C1-A-9-23	HC1	GREEN	Yes	52	Enterococcus	faecium	2.39
C7-N-15-1	HC7	GREEN	Yes	53	Enterococcus	faecium	2.5
C7-A-25-3	HC7	GREEN	Yes	54	Enterococcus	faecium	2.49
C6-A-3-22	HC6	GREEN	No	54	Enterococcus	faecium	2.42
C6-A-3-64	HC6	GREEN	No	54	Enterococcus	faecium	2.39
C6-A-3-72	HC6	GREEN	No	54	Enterococcus	faecium	2.52
C6-A-3-75	HC6	GREEN	No	54	Enterococcus	faecium	2.45
C6-A-8-63	HC6	GREEN	No	54	Enterococcus	faecium	2.42
C6-GN-3-42	HC6	GREEN	No	54	Enterococcus	faecium	2.49
C6-GN-3-54	HC6	GREEN	No	54	Enterococcus	faecium	2.42
C6-GN-3-75	HC6	GREEN	No	54	Enterococcus	faecium	2.38
C6-GN-3-93	HC6	GREEN	No	54	Enterococcus	faecium	2.49
C7-A-25-18	HC7	GREEN	No	54	Enterococcus	faecium	2.45
C7-A-2-61	HC7	GREEN	No	54	Enterococcus	faecium	2.34
C7-A-8-13	HC7	GREEN	No	54	Enterococcus	faecium	2.46
C7-A-8-47	HC7	GREEN	No	54	Enterococcus	faecium	2.49
C7-A-8-55	HC7	GREEN	No	54	Enterococcus	faecium	2.48
C7-A-8-61	HC7	GREEN	No	54	Enterococcus	faecium	2.43
C7-A-8-76	HC7	GREEN	No	54	Enterococcus	faecium	2.42
C7-A-8-79	HC7	GREEN	No	54	Enterococcus	faecium	2.46
C7-A-8-9	HC7	GREEN	No	54	Enterococcus	faecium	2.49
C7-N-11s-19	HC7	GREEN	No	54	Enterococcus	faecium	2.46
C7-N-11s-20	HC7	GREEN	No	54	Enterococcus	faecium	2.4
C8-A-8-28	HC8	GREEN	Yes	55	Enterococcus	faecium	2.5
C1-A-9-168	HC1	GREEN	No	55	Enterococcus	faecium	2.46
C1-A-9-191	HC1	GREEN	No	55	Enterococcus	faecium	2.5
C1-A-9-95	HC1	GREEN	No	55	Enterococcus	faecium	2.42
C3-A-15-30	HC3	GREEN	No	55	Enterococcus	faecium	2.39
C3-A-3-16	HC3	GREEN	No	55	Enterococcus	faecium	2.43
C7-A-8-70	HC7	GREEN	No	55	Enterococcus	faecium	2.56
C7-N-15-11	HC7	GREEN	No	55	Enterococcus	faecium	2.49
C7-A-8-4	HC7	GREEN	Yes	56	Enterococcus	faecium	2.51
C7-A-8-3	HC7	GREEN	No	56	Enterococcus	faecium	2.51
C1-A-9-1	HC1	GREEN	Yes	57	Enterococcus	faecium	2.39
C1-A-20-19	HC1	GREEN	No	57	Enterococcus	faecium	2.28
C3-A-15-1	HC3	GREEN	No	57	Enterococcus	faecium	2.41
C3-A-15-3	HC3	GREEN	No	57	Enterococcus	faecium	2.44
C3-A-15-9	HC3	GREEN	No	57	Enterococcus	faecium	2.35
C3-A-8-1	HC3	GREEN	No	57	Enterococcus	faecium	2.22
C7-N-15-2	HC7	GREEN	No	57	Enterococcus	faecium	2.32
C6-A-8-92	HC6	GREEN	Yes	58	Enterococcus	faecium	2.46
C6-A-8-45	HC6	GREEN	No	58	Enterococcus	faecium	2.51
C7-A-8-49	HC7	GREEN	Yes	59	Enterococcus	faecium	2.4
C7-N-11s-22	HC7	GREEN	Yes	60	Enterococcus	faecium	2.22
C6-A-0-1-30	HC6	GREEN	Yes	61	Enterococcus	faecium	2.41
C6-A-0-1-40	HC6	GREEN	No	61	Enterococcus	faecium	2.45
C6-A-0-1-54	HC6	GREEN	No	61	Enterococcus	faecium	2.48
C6-A-0-1-59	HC6	GREEN	No	61	Enterococcus	faecium	2.33
C6-A-0-1-62	HC6	GREEN	No	61	Enterococcus	faecium	2.39
C6-A-0-2-2	HC6	GREEN	No	61	Enterococcus	faecium	2.34
C6-A-0-2-26	HC6	GREEN	No	61	Enterococcus	faecium	2.36
C6-A-0-2-92	HC6	GREEN	No	61	Enterococcus	faecium	2.39
C6-BN-3-46	HC6	GREEN	No	61	Enterococcus	faecium	2.49
C6-GN-3-63	HC6	GREEN	Yes	62	Enterococcus	faecium	2.39
C5-A-0-36	HC5	GREEN	No	62	Enterococcus	faecium	2.45
C5-BN-8-27	HC5	GREEN	No	62	Enterococcus	faecium	2.31
C6-A-3-17	HC6	GREEN	No	62	Enterococcus	faecium	2.42
C6-A-3-31	HC6	GREEN	No	62	Enterococcus	faecium	2.27
C6-A-3-80	HC6	GREEN	No	62	Enterococcus	faecium	2.54
C6-A-3-91	HC6	GREEN	No	62	Enterococcus	faecium	2.51
C6-A-3-93	HC6	GREEN	No	62	Enterococcus	faecium	2.54
C6-A-8-46	HC6	GREEN	No	62	Enterococcus	faecium	2.5
C6-A-8-53	HC6	GREEN	No	62	Enterococcus	faecium	2.5
C6-A-8-55	HC6	GREEN	No	62	Enterococcus	faecium	2.52
C6-A-8-60	HC6	GREEN	No	62	Enterococcus	faecium	2.45
C6-A-8-71	HC6	GREEN	No	62	Enterococcus	faecium	2.36
C6-A-8-76	HC6	GREEN	No	62	Enterococcus	faecium	2.38
C6-A-8-78	HC6	GREEN	No	62	Enterococcus	faecium	2.38
C6-A-8-79	HC6	GREEN	No	62	Enterococcus	faecium	2.46
C6-A-8-80	HC6	GREEN	No	62	Enterococcus	faecium	2.36
C6-A-8-87	HC6	GREEN	No	62	Enterococcus	faecium	2.3
C6-A-8-88	HC6	GREEN	No	62	Enterococcus	faecium	2.49
C6-A-8-96	HC6	GREEN	No	62	Enterococcus	faecium	2.48
C6-GN-3-26	HC6	GREEN	No	62	Enterococcus	faecium	2.42
C6-GN-3-27	HC6	GREEN	No	62	Enterococcus	faecium	2.26
C6-GN-3-36	HC6	GREEN	No	62	Enterococcus	faecium	2.31
C6-GN-3-37	HC6	GREEN	No	62	Enterococcus	faecium	2.4
C6-GN-3-48	HC6	GREEN	No	62	Enterococcus	faecium	2.37
C6-GN-3-56	HC6	GREEN	No	62	Enterococcus	faecium	2.51
C6-GN-3-65	HC6	GREEN	No	62	Enterococcus	faecium	2.45
C6-GN-3-72	HC6	GREEN	No	62	Enterococcus	faecium	2.37
C7-A-2-14	HC7	GREEN	No	62	Enterococcus	faecium	2.3
C7-A-2-24	HC7	GREEN	No	62	Enterococcus	faecium	2.35
C7-A-2-69	HC7	GREEN	No	62	Enterococcus	faecium	2.38
C7-A-2-70	HC7	GREEN	No	62	Enterococcus	faecium	2.35
C7-A-8-35	HC7	GREEN	No	62	Enterococcus	faecium	2.48
C7-A-8-43	HC7	GREEN	No	62	Enterococcus	faecium	2.47
C7-A-8-72	HC7	GREEN	No	62	Enterococcus	faecium	2.34
C7-N-11s-29	HC7	GREEN	Yes	63	Enterococcus	faecium	2.34
C3-N-8-20	HC3	GREEN	No	63	Enterococcus	faecium	2.38
C6-N-11s-29	HC6	GREEN	No	63	Enterococcus	faecium	2.25
C7-A-2-23	HC7	GREEN	No	63	Enterococcus	faecium	2.36
C7-A-2-47	HC7	GREEN	No	63	Enterococcus	faecium	2.31
C7-A-8-80	HC7	GREEN	No	63	Enterococcus	faecium	2.44
C7-A-8-92	HC7	GREEN	No	63	Enterococcus	faecium	2.35
C7-A-8-94	HC7	GREEN	No	63	Enterococcus	faecium	2.45
C7-BN-2-2-28	HC7	GREEN	No	63	Enterococcus	faecium	2.36
C7-BN-2-2-4	HC7	GREEN	No	63	Enterococcus	faecium	2.39
C7-BN-2-2-69	HC7	GREEN	No	63	Enterococcus	faecium	2.39
C8-N-15-71	HC8	GREEN	Yes	64	Enterococcus	faecium	2.4
C2-GA-3-13	HC2	GREEN	No	64	Enterococcus	faecium	2.52
C3-A-0-1-78	HC3	GREEN	No	64	Enterococcus	faecium	2.49
C3-N-8-8	HC3	GREEN	No	64	Enterococcus	faecium	2.4
C5-A-15-24	HC5	GREEN	No	64	Enterococcus	faecium	2.31
C5-A-15-44	HC5	GREEN	No	64	Enterococcus	faecium	2.45
C5-BN-3-59	HC5	GREEN	No	64	Enterococcus	faecium	2.41
C5-BN-3-92	HC5	GREEN	No	64	Enterococcus	faecium	2.41
C5-N-5s-27	HC5	GREEN	No	64	Enterococcus	faecium	2.29
C6-A-0-2-61	HC6	GREEN	No	64	Enterococcus	faecium	2.41
C6-A-0-2-85	HC6	GREEN	No	64	Enterococcus	faecium	2.46
C6-A-3-10	HC6	GREEN	No	64	Enterococcus	faecium	2.49
C6-A-3-26	HC6	GREEN	No	64	Enterococcus	faecium	2.57
C6-A-3-27	HC6	GREEN	No	64	Enterococcus	faecium	2.49
C6-A-3-33	HC6	GREEN	No	64	Enterococcus	faecium	2.38
C6-A-3-51	HC6	GREEN	No	64	Enterococcus	faecium	2.37
C6-A-3-57	HC6	GREEN	No	64	Enterococcus	faecium	2.45
C6-A-3-62	HC6	GREEN	No	64	Enterococcus	faecium	2.49
C6-A-3-63	HC6	GREEN	No	64	Enterococcus	faecium	2.5
C6-A-3-66	HC6	GREEN	No	64	Enterococcus	faecium	2.52
C6-A-3-74	HC6	GREEN	No	64	Enterococcus	faecium	2.46
C6-A-3-81	HC6	GREEN	No	64	Enterococcus	faecium	2.54
C6-A-3-82	HC6	GREEN	No	64	Enterococcus	faecium	2.41
C6-A-3-96	HC6	GREEN	No	64	Enterococcus	faecium	2.46
C6-A-8-22	HC6	GREEN	No	64	Enterococcus	faecium	2.36
C6-A-8-58	HC6	GREEN	No	64	Enterococcus	faecium	2.46
C6-A-8-77	HC6	GREEN	No	64	Enterococcus	faecium	2.46
C6-A-8-85	HC6	GREEN	No	64	Enterococcus	faecium	2.38
C6-BN-3-36	HC6	GREEN	No	64	Enterococcus	faecium	2.35
C6-GN-3-29	HC6	GREEN	No	64	Enterococcus	faecium	2.4
C6-GN-3-44	HC6	GREEN	No	64	Enterococcus	faecium	2.35
C6-GN-3-66	HC6	GREEN	No	64	Enterococcus	faecium	2.26
C6-GN-3-84	HC6	GREEN	No	64	Enterococcus	faecium	2.37
C6-N-11s-14	HC6	GREEN	No	64	Enterococcus	faecium	2.24
C6-N-11s-23	HC6	GREEN	No	64	Enterococcus	faecium	2.34
C6-N-11s-47	HC6	GREEN	No	64	Enterococcus	faecium	2.39
C6-N-4s-40	HC6	GREEN	No	64	Enterococcus	faecium	2.38
C6-N-4s-52	HC6	GREEN	No	64	Enterococcus	faecium	2.32
C6-N-4s-69	HC6	GREEN	No	64	Enterococcus	faecium	2.33
C7-A-0-30	HC7	GREEN	No	64	Enterococcus	faecium	2.38
C7-A-0-31	HC7	GREEN	No	64	Enterococcus	faecium	2.45
C7-A-0-56	HC7	GREEN	No	64	Enterococcus	faecium	2.49
C7-A-0-72	HC7	GREEN	No	64	Enterococcus	faecium	2.45
C7-A-0-79	HC7	GREEN	No	64	Enterococcus	faecium	2.45
C7-A-15-32	HC7	GREEN	No	64	Enterococcus	faecium	2.39
C7-A-2-13	HC7	GREEN	No	64	Enterococcus	faecium	2.44
C7-A-2-15	HC7	GREEN	No	64	Enterococcus	faecium	2.43
C7-A-2-21	HC7	GREEN	No	64	Enterococcus	faecium	2.41
C7-A-2-31	HC7	GREEN	No	64	Enterococcus	faecium	2.5
C7-A-2-36	HC7	GREEN	No	64	Enterococcus	faecium	2.49
C7-A-2-59	HC7	GREEN	No	64	Enterococcus	faecium	2.46
C7-A-2-62	HC7	GREEN	No	64	Enterococcus	faecium	2.52
C7-A-2-63	HC7	GREEN	No	64	Enterococcus	faecium	2.43
C7-A-2-68	HC7	GREEN	No	64	Enterococcus	faecium	2.35
C7-A-8-1	HC7	GREEN	No	64	Enterococcus	faecium	2.46
C7-A-8-10	HC7	GREEN	No	64	Enterococcus	faecium	2.48
C7-A-8-18	HC7	GREEN	No	64	Enterococcus	faecium	2.46
C7-A-8-20	HC7	GREEN	No	64	Enterococcus	faecium	2.49
C7-A-8-21	HC7	GREEN	No	64	Enterococcus	faecium	2.49
C7-A-8-26	HC7	GREEN	No	64	Enterococcus	faecium	2.49
C7-A-8-29	HC7	GREEN	No	64	Enterococcus	faecium	2.54
C7-A-8-38	HC7	GREEN	No	64	Enterococcus	faecium	2.51
C7-A-8-40	HC7	GREEN	No	64	Enterococcus	faecium	2.52
C7-A-8-41	HC7	GREEN	No	64	Enterococcus	faecium	2.43
C7-A-8-45	HC7	GREEN	No	64	Enterococcus	faecium	2.46
C7-A-8-50	HC7	GREEN	No	64	Enterococcus	faecium	2.52
C7-A-8-51	HC7	GREEN	No	64	Enterococcus	faecium	2.5
C7-A-8-53	HC7	GREEN	No	64	Enterococcus	faecium	2.48
C7-A-8-56	HC7	GREEN	No	64	Enterococcus	faecium	2.55
C7-A-8-57	HC7	GREEN	No	64	Enterococcus	faecium	2.53
C7-A-8-59	HC7	GREEN	No	64	Enterococcus	faecium	2.45
C7-A-8-60	HC7	GREEN	No	64	Enterococcus	faecium	2.47
C7-A-8-62	HC7	GREEN	No	64	Enterococcus	faecium	2.47
C7-A-8-63	HC7	GREEN	No	64	Enterococcus	faecium	2.52
C7-A-8-66	HC7	GREEN	No	64	Enterococcus	faecium	2.46
C7-A-8-67	HC7	GREEN	No	64	Enterococcus	faecium	2.53
C7-A-8-69	HC7	GREEN	No	64	Enterococcus	faecium	2.41
C7-A-8-75	HC7	GREEN	No	64	Enterococcus	faecium	2.48
C7-A-8-77	HC7	GREEN	No	64	Enterococcus	faecium	2.49
C7-A-8-78	HC7	GREEN	No	64	Enterococcus	faecium	2.5
C7-A-8-81	HC7	GREEN	No	64	Enterococcus	faecium	2.54
C7-A-8-83	HC7	GREEN	No	64	Enterococcus	faecium	2.55
C7-A-8-84	HC7	GREEN	No	64	Enterococcus	faecium	2.42
C7-A-8-86	HC7	GREEN	No	64	Enterococcus	faecium	2.43
C7-A-8-87	HC7	GREEN	No	64	Enterococcus	faecium	2.48
C7-A-8-89	HC7	GREEN	No	64	Enterococcus	faecium	2.43
C7-A-8-90	HC7	GREEN	No	64	Enterococcus	faecium	2.49
C7-A-8-91	HC7	GREEN	No	64	Enterococcus	faecium	2.49
C7-A-8-93	HC7	GREEN	No	64	Enterococcus	faecium	2.47
C7-A-8-95	HC7	GREEN	No	64	Enterococcus	faecium	2.54
C7-A-8-96	HC7	GREEN	No	64	Enterococcus	faecium	2.45
C7-BN-2-1-28	HC7	GREEN	No	64	Enterococcus	faecium	2.51
C7-BN-2-1-87	HC7	GREEN	No	64	Enterococcus	faecium	2.37
C7-BN-2-2-5	HC7	GREEN	No	64	Enterococcus	faecium	2.45
C7-BN-2-2-6	HC7	GREEN	No	64	Enterococcus	faecium	2.37
C7-GN-2-78	HC7	GREEN	No	64	Enterococcus	faecium	2.45
C7-N-0-1-39	HC7	GREEN	No	64	Enterococcus	faecium	2.46
C7-N-0-1-70	HC7	GREEN	No	64	Enterococcus	faecium	2.51
C7-N-0-1-80	HC7	GREEN	No	64	Enterococcus	faecium	2.56
C7-N-0-2-26	HC7	GREEN	No	64	Enterococcus	faecium	2.4
C7-N-0-2-69	HC7	GREEN	No	64	Enterococcus	faecium	2.4
C7-N-11s-11	HC7	GREEN	No	64	Enterococcus	faecium	2.42
C7-N-11s-36	HC7	GREEN	No	64	Enterococcus	faecium	2.36
C7-N-4s-27	HC7	GREEN	No	64	Enterococcus	faecium	2.32
C7-N-4s-29	HC7	GREEN	No	64	Enterococcus	faecium	2.41
C7-N-4s-40	HC7	GREEN	No	64	Enterococcus	faecium	2.46
C7-N-4s-48	HC7	GREEN	No	64	Enterococcus	faecium	2.38
C7-N-4s-5	HC7	GREEN	No	64	Enterococcus	faecium	2.43
C7-N-4s-53	HC7	GREEN	No	64	Enterococcus	faecium	2.44
C7-N-4s-54	HC7	GREEN	No	64	Enterococcus	faecium	2.37
C7-N-4s-55	HC7	GREEN	No	64	Enterococcus	faecium	2.45
C7-N-4s-59	HC7	GREEN	No	64	Enterococcus	faecium	2.4
C7-N-4s-70	HC7	GREEN	No	64	Enterococcus	faecium	2.35
C7-N-4s-94	HC7	GREEN	No	64	Enterococcus	faecium	2.32
C7-N-8-22	HC7	GREEN	No	64	Enterococcus	faecium	2.45
C7-N-8-28	HC7	GREEN	No	64	Enterococcus	faecium	2.38
C7-N-8-30	HC7	GREEN	No	64	Enterococcus	faecium	2.45
C7-N-8-31	HC7	GREEN	No	64	Enterococcus	faecium	2.42
C7-N-8-43	HC7	GREEN	No	64	Enterococcus	faecium	2.48
C7-N-8-47	HC7	GREEN	No	64	Enterococcus	faecium	2.43
C7-N-8-55	HC7	GREEN	No	64	Enterococcus	faecium	2.43
C7-N-8-6	HC7	GREEN	No	64	Enterococcus	faecium	2.47
C7-N-8-69	HC7	GREEN	No	64	Enterococcus	faecium	2.44
C7-N-8-70	HC7	GREEN	No	64	Enterococcus	faecium	2.41
C7-N-8-77	HC7	GREEN	No	64	Enterococcus	faecium	2.34
C7-N-8-87	HC7	GREEN	No	64	Enterococcus	faecium	2.4
C7-N-8-93	HC7	GREEN	No	64	Enterococcus	faecium	2.45
C7-N-8-94	HC7	GREEN	No	64	Enterococcus	faecium	2.42
C7-N-8-95	HC7	GREEN	No	64	Enterococcus	faecium	2.39
C8-A-3-37	HC8	GREEN	No	64	Enterococcus	faecium	2.53
C8-BN-3-16	HC8	GREEN	No	64	Enterococcus	faecium	2.42
C8-N-15-80	HC8	GREEN	No	64	Enterococcus	faecium	2.39
C8-N-4s-48	HC8	GREEN	No	64	Enterococcus	faecium	2.45
C7-N-4s-10	HC7	GREEN	Yes	65	Enterococcus	faecium	2.25
C8-A-15-8	HC8	GREEN	Yes	66	Enterococcus	faecium	2.48
C2-A-0-1-76	HC2	GREEN	No	66	Enterococcus	faecium	2.46
C3-N-8-32	HC3	GREEN	Yes	67	Enterococcus	faecium	2.38
C6-N-8-9	HC6	GREEN	Yes	68	Enterococcus	faecium	2.36
C6-A-15-10	HC6	GREEN	No	68	Enterococcus	faecium	2.26
C7-A-2-1	HC7	GREEN	No	68	Enterococcus	faecium	2.35
C7-N-15-10	HC7	GREEN	No	68	Enterococcus	faecium	2.2
C7-N-15-12	HC7	GREEN	No	68	Enterococcus	faecium	2.26
C7-N-15-14	HC7	GREEN	No	68	Enterococcus	faecium	2.31
C7-N-15-3	HC7	GREEN	No	68	Enterococcus	faecium	2.33
C7-N-15-4	HC7	GREEN	No	68	Enterococcus	faecium	2.37
C7-N-15-7	HC7	GREEN	No	68	Enterococcus	faecium	2.39
C7-N-15-8	HC7	GREEN	No	68	Enterococcus	faecium	2.23
C7-N-15-9	HC7	GREEN	No	68	Enterococcus	faecium	2.33
C8-A-15-2	HC8	GREEN	No	68	Enterococcus	faecium	2.31
C8-N-8-73	HC8	GREEN	No	68	Enterococcus	faecium	2.38
C6-A-3-61	HC6	GREEN	Yes	69	Enterococcus	faecium	2.52
C3-A-0-2-64	HC3	GREEN	No	69	Enterococcus	faecium	2.58
C5-A-3-46	HC5	GREEN	No	69	Enterococcus	faecium	2.47
C6-A-0-2-95	HC6	GREEN	No	69	Enterococcus	faecium	2.52
C6-A-3-15	HC6	GREEN	No	69	Enterococcus	faecium	2.47
C6-A-3-18	HC6	GREEN	No	69	Enterococcus	faecium	2.46
C6-A-3-2	HC6	GREEN	No	69	Enterococcus	faecium	2.51
C6-A-3-45	HC6	GREEN	No	69	Enterococcus	faecium	2.51
C6-A-3-69	HC6	GREEN	No	69	Enterococcus	faecium	2.54
C6-A-3-70	HC6	GREEN	No	69	Enterococcus	faecium	2.48
C6-A-3-76	HC6	GREEN	No	69	Enterococcus	faecium	2.49
C6-A-8-13	HC6	GREEN	No	69	Enterococcus	faecium	2.38
C6-A-8-26	HC6	GREEN	No	69	Enterococcus	faecium	2.41
C6-A-8-52	HC6	GREEN	No	69	Enterococcus	faecium	2.48
C6-A-8-59	HC6	GREEN	No	69	Enterococcus	faecium	2.46
C6-A-8-67	HC6	GREEN	No	69	Enterococcus	faecium	2.46
C6-A-8-68	HC6	GREEN	No	69	Enterococcus	faecium	2.47
C6-A-8-72	HC6	GREEN	No	69	Enterococcus	faecium	2.39
C6-A-8-75	HC6	GREEN	No	69	Enterococcus	faecium	2.41
C6-A-8-84	HC6	GREEN	No	69	Enterococcus	faecium	2.42
C6-A-8-86	HC6	GREEN	No	69	Enterococcus	faecium	2.49
C6-A-8-93	HC6	GREEN	No	69	Enterococcus	faecium	2.45
C6-BN-3-72	HC6	GREEN	No	69	Enterococcus	faecium	2.4
C6-N-4s-79	HC6	GREEN	No	69	Enterococcus	faecium	2.4
C6-N-8-64	HC6	GREEN	No	69	Enterococcus	faecium	2.38
C7-A-8-65	HC7	GREEN	No	69	Enterococcus	faecium	2.49
C7-A-8-71	HC7	GREEN	No	69	Enterococcus	faecium	2.43
C7-N-11s-31	HC7	GREEN	Yes	70	Enterococcus	faecium	2.36
C6-BN-3-74	HC6	GREEN	No	70	Enterococcus	faecium	2.35
C6-GN-3-41	HC6	GREEN	No	70	Enterococcus	faecium	2.31
C6-GN-3-50	HC6	GREEN	No	70	Enterococcus	faecium	2.36
C6-GN-3-55	HC6	GREEN	No	70	Enterococcus	faecium	2.36
C6-GN-3-57	HC6	GREEN	No	70	Enterococcus	faecium	2.35
C6-GN-3-74	HC6	GREEN	No	70	Enterococcus	faecium	2.32
C6-GN-3-94	HC6	GREEN	No	70	Enterococcus	faecium	2.41
C7-A-2-51	HC7	GREEN	No	70	Enterococcus	faecium	2.33
C7-A-2-65	HC7	GREEN	No	70	Enterococcus	faecium	2.39
C7-A-8-54	HC7	GREEN	No	70	Enterococcus	faecium	2.47
C7-A-8-73	HC7	GREEN	No	70	Enterococcus	faecium	2.36
C7-A-8-82	HC7	GREEN	No	70	Enterococcus	faecium	2.42
C7-GN-2-29	HC7	GREEN	No	70	Enterococcus	faecium	2.36
C7-GN-2-32	HC7	GREEN	No	70	Enterococcus	faecium	2.44
C7-GN-2-53	HC7	GREEN	No	70	Enterococcus	faecium	2.44
C7-GN-2-55	HC7	GREEN	No	70	Enterococcus	faecium	2.4
C7-GN-2-77	HC7	GREEN	No	70	Enterococcus	faecium	2.34
C7-N-4s-39	HC7	GREEN	No	70	Enterococcus	faecium	2.35
C7-N-4s-60	HC7	GREEN	No	70	Enterococcus	faecium	2.33
C7-N-8-38	HC7	GREEN	No	70	Enterococcus	faecium	2.36
C8-A-3-86	HC8	GREEN	No	70	Enterococcus	faecium	2.44
C5-A-8-10	HC5	GREEN	Yes	71	Enterococcus	faecium	2.47
C1-A-6-19	HC1	GREEN	No	71	Enterococcus	faecium	2.36
C3-A-15-16	HC3	GREEN	No	71	Enterococcus	faecium	2.45
C3-A-3-29	HC3	GREEN	No	71	Enterococcus	faecium	2.56
C3-A-8-34	HC3	GREEN	No	71	Enterococcus	faecium	2.28
C5-A-3-18	HC5	GREEN	No	71	Enterococcus	faecium	2.49
C5-A-3-6	HC5	GREEN	No	71	Enterococcus	faecium	2.47
C5-A-3-7	HC5	GREEN	No	71	Enterococcus	faecium	2.43
C5-A-8-25	HC5	GREEN	No	71	Enterococcus	faecium	2.46
C6-A-0-1-16	HC6	GREEN	No	71	Enterococcus	faecium	2.48
C6-A-0-1-73	HC6	GREEN	No	71	Enterococcus	faecium	2.39
C6-A-15-12	HC6	GREEN	No	71	Enterococcus	faecium	2.32
C6-A-15-17	HC6	GREEN	No	71	Enterococcus	faecium	2.49
C6-A-15-19	HC6	GREEN	No	71	Enterococcus	faecium	2.43
C6-A-15-2	HC6	GREEN	No	71	Enterococcus	faecium	2.49
C6-A-15-20	HC6	GREEN	No	71	Enterococcus	faecium	2.27
C6-A-15-21	HC6	GREEN	No	71	Enterococcus	faecium	2.41
C6-A-15-22	HC6	GREEN	No	71	Enterococcus	faecium	2.44
C6-A-15-23	HC6	GREEN	No	71	Enterococcus	faecium	2.41
C6-A-15-26	HC6	GREEN	No	71	Enterococcus	faecium	2.41
C6-A-15-30	HC6	GREEN	No	71	Enterococcus	faecium	2.39
C6-A-15-31	HC6	GREEN	No	71	Enterococcus	faecium	2.48
C6-A-15-32	HC6	GREEN	No	71	Enterococcus	faecium	2.49
C6-A-15-4	HC6	GREEN	No	71	Enterococcus	faecium	2.43
C6-A-15-5	HC6	GREEN	No	71	Enterococcus	faecium	2.41
C6-A-15-6	HC6	GREEN	No	71	Enterococcus	faecium	2.44
C6-A-15-7	HC6	GREEN	No	71	Enterococcus	faecium	2.44
C6-A-15-9	HC6	GREEN	No	71	Enterococcus	faecium	2.42
C6-N-8-14	HC6	GREEN	No	71	Enterococcus	faecium	2.35
C6-N-8-21	HC6	GREEN	No	71	Enterococcus	faecium	2.36
C6-N-8-30	HC6	GREEN	No	71	Enterococcus	faecium	2.35
C6-N-8-42	HC6	GREEN	No	71	Enterococcus	faecium	2.49
C6-N-8-6	HC6	GREEN	No	71	Enterococcus	faecium	2.41
C7-A-15-11	HC7	GREEN	No	71	Enterococcus	faecium	2.38
C7-A-15-2	HC7	GREEN	No	71	Enterococcus	faecium	2.46
C7-A-15-25	HC7	GREEN	No	71	Enterococcus	faecium	2.32
C7-A-15-26	HC7	GREEN	No	71	Enterococcus	faecium	2.33
C7-A-15-28	HC7	GREEN	No	71	Enterococcus	faecium	2.4
C7-A-15-4	HC7	GREEN	No	71	Enterococcus	faecium	2.41
C7-A-2-10	HC7	GREEN	No	71	Enterococcus	faecium	2.36
C7-A-2-18	HC7	GREEN	No	71	Enterococcus	faecium	2.44
C7-A-2-41	HC7	GREEN	No	71	Enterococcus	faecium	2.31
C7-A-8-52	HC7	GREEN	No	71	Enterococcus	faecium	2.4
C8-A-3-33	HC8	GREEN	No	71	Enterococcus	faecium	2.51
C8-A-3-59	HC8	GREEN	No	71	Enterococcus	faecium	2.5
C8-A-3-89	HC8	GREEN	No	71	Enterococcus	faecium	2.39
C8-A-3-91	HC8	GREEN	No	71	Enterococcus	faecium	2.55
C8-A-8-18	HC8	GREEN	No	71	Enterococcus	faecium	2.32
C8-A-8-3	HC8	GREEN	No	71	Enterococcus	faecium	2.37
C8-A-8-45	HC8	GREEN	No	71	Enterococcus	faecium	2.19
C8-N-8-66	HC8	GREEN	No	71	Enterococcus	faecium	2.43
C6-A-3-56	HC6	GREEN	Yes	72	Enterococcus	faecium	1.91
C6-A-3-30	HC6	GREEN	No	72	Enterococcus	faecium	2.11
C6-A-3-46	HC6	GREEN	No	72	Enterococcus	faecium	2.23
C6-A-8-65	HC6	GREEN	No	72	Enterococcus	faecium	2.11
C6-A-0-2-67	HC6	GREEN	Yes	73	Enterococcus	faecium	2.3
C7-A-15-30	HC7	GREEN	No	73	Enterococcus	faecium	2.38
C1-A-9-59	HC1	GREEN	Yes	74	Enterococcus	faecium	2.34
C1-A-9-150	HC1	GREEN	No	74	Enterococcus	faecium	2.41
C1-A-9-154	HC1	GREEN	No	74	Enterococcus	faecium	2.21
C1-A-9-156	HC1	GREEN	No	74	Enterococcus	faecium	2.32
C3-A-15-12	HC3	GREEN	No	74	Enterococcus	faecium	2.43
C3-A-15-15	HC3	GREEN	No	74	Enterococcus	faecium	2.41
C6-N-8-32	HC6	GREEN	No	74	Enterococcus	faecium	2.37
C6-N-8-60	HC6	GREEN	No	74	Enterococcus	faecium	2.27
C7-A-2-2	HC7	GREEN	No	74	Enterococcus	faecium	2.32
C8-A-3-34	HC8	GREEN	No	74	Enterococcus	faecium	2.39
C8-N-4s-38	HC8	GREEN	Yes	75	Enterococcus	faecium	2.31
C6-N-15-18	HC6	GREEN	No	75	Enterococcus	faecium	2.34
C7-N-4s-74	HC7	GREEN	No	75	Enterococcus	faecium	2.29
C7-N-4s-75	HC7	GREEN	No	75	Enterococcus	faecium	2.24
C7-N-8-26	HC7	GREEN	No	75	Enterococcus	faecium	2.36
C7-N-8-40	HC7	GREEN	No	75	Enterococcus	faecium	2.42
C7-N-8-48	HC7	GREEN	No	75	Enterococcus	faecium	2.47
C7-N-8-52	HC7	GREEN	No	75	Enterococcus	faecium	2.39
C7-N-8-56	HC7	GREEN	No	75	Enterococcus	faecium	2.43
C7-N-8-74	HC7	GREEN	No	75	Enterococcus	faecium	2.34
C6-A-0-1-33	HC6	GREEN	Yes	76	Enterococcus	faecium	2.41
C3-A-0-1-25	HC3	GREEN	No	76	Enterococcus	faecium	2.36
C6-A-15-25	HC6	GREEN	No	76	Enterococcus	faecium	2.44
C7-A-0-33	HC7	GREEN	No	76	Enterococcus	faecium	2.38
C7-N-8-17	HC7	GREEN	No	76	Enterococcus	faecium	2.37
C5-GN-8-4	HC5	GREEN	Yes	77	Enterococcus	faecium	2.43
C5-BN-8-5	HC5	GREEN	No	77	Enterococcus	faecium	2.31
C5-BN-8-80	HC5	GREEN	No	77	Enterococcus	faecium	2.42
C5-GN-8-8	HC5	GREEN	No	77	Enterococcus	faecium	2.46
C5-N-0-1-24	HC5	GREEN	No	77	Enterococcus	faecium	2.43
C6-GN-3-33	HC6	GREEN	No	77	Enterococcus	faecium	2.24
C7-N-8-86	HC7	GREEN	No	77	Enterococcus	faecium	2.37
C6-N-0-2-33	HC6	GREEN	Yes	78	Enterococcus	faecium	2.48
C1-A-9-215	HC1	GREEN	No	78	Enterococcus	faecium	2.51
C1-A-9-54	HC1	GREEN	No	78	Enterococcus	faecium	2.46
C2-A-15-37	HC2	GREEN	No	78	Enterococcus	faecium	2.49
C3-A-0-1-13	HC3	GREEN	No	78	Enterococcus	faecium	2.5
C3-A-3-15	HC3	GREEN	No	78	Enterococcus	faecium	2.54
C3-A-3-18	HC3	GREEN	No	78	Enterococcus	faecium	2.5
C3-A-3-2	HC3	GREEN	No	78	Enterococcus	faecium	2.52
C3-A-3-31	HC3	GREEN	No	78	Enterococcus	faecium	2.56
C3-A-3-34	HC3	GREEN	No	78	Enterococcus	faecium	2.51
C3-A-3-45	HC3	GREEN	No	78	Enterococcus	faecium	2.55
C6-A-0-1-24	HC6	GREEN	No	78	Enterococcus	faecium	2.5
C6-A-0-1-51	HC6	GREEN	No	78	Enterococcus	faecium	2.44
C6-A-3-23	HC6	GREEN	No	78	Enterococcus	faecium	2.57
C7-A-0-16	HC7	GREEN	No	78	Enterococcus	faecium	2.37
C7-A-0-37	HC7	GREEN	No	78	Enterococcus	faecium	2.25
C7-A-0-42	HC7	GREEN	No	78	Enterococcus	faecium	2.46
C7-A-0-44	HC7	GREEN	No	78	Enterococcus	faecium	2.46
C7-A-0-54	HC7	GREEN	No	78	Enterococcus	faecium	2.48
C7-A-0-61	HC7	GREEN	No	78	Enterococcus	faecium	2.47
C7-A-0-76	HC7	GREEN	No	78	Enterococcus	faecium	2.46
C7-A-0-80	HC7	GREEN	No	78	Enterococcus	faecium	2.4
C7-A-15-31	HC7	GREEN	No	78	Enterococcus	faecium	2.29
C7-A-2-26	HC7	GREEN	No	78	Enterococcus	faecium	2.51
C7-A-8-19	HC7	GREEN	No	78	Enterococcus	faecium	2.53
C7-BN-2-1-73	HC7	GREEN	No	78	Enterococcus	faecium	2.45
C7-GN-2-4	HC7	GREEN	No	78	Enterococcus	faecium	2.49
C7-GN-2-57	HC7	GREEN	No	78	Enterococcus	faecium	2.49
C7-GN-2-9	HC7	GREEN	No	78	Enterococcus	faecium	2.44
C7-N-8-24	HC7	GREEN	No	78	Enterococcus	faecium	2.5
C8-A-3-27	HC8	GREEN	No	78	Enterococcus	faecium	2.56
C8-A-3-31	HC8	GREEN	No	78	Enterococcus	faecium	2.42
C8-A-3-36	HC8	GREEN	No	78	Enterococcus	faecium	2.44
C8-A-3-38	HC8	GREEN	No	78	Enterococcus	faecium	2.44
C8-A-3-47	HC8	GREEN	No	78	Enterococcus	faecium	2.56
C8-A-3-48	HC8	GREEN	No	78	Enterococcus	faecium	2.55
C8-A-3-51	HC8	GREEN	No	78	Enterococcus	faecium	2.5
C8-A-3-6	HC8	GREEN	No	78	Enterococcus	faecium	2.45
C8-A-3-62	HC8	GREEN	No	78	Enterococcus	faecium	2.45
C8-A-3-96	HC8	GREEN	No	78	Enterococcus	faecium	2.58
C7-BN-2-1-44	HC7	GREEN	Yes	79	Enterococcus	faecium	2.38
C7-N-8-35	HC7	GREEN	No	79	Enterococcus	faecium	2.39
C7-N-8-46	HC7	GREEN	No	79	Enterococcus	faecium	2.36
C5-N-15-9	HC5	GREEN	Yes	80	Enterococcus	faecium	2.37
C6-GN-3-60	HC6	GREEN	Yes	81	Enterococcus	faecium	2.32
C7-N-11s-52	HC7	GREEN	Yes	82	Enterococcus	faecium	2.1
C6-N-15-19	HC6	GREEN	Yes	83	Enterococcus	faecium	2.24
C7-A-8-68	HC7	GREEN	Yes	84	Enterococcus	faecium	2.46
C7-GN-2-52	HC7	GREEN	No	84	Enterococcus	faecium	2.46
C7-N-8-15	HC7	GREEN	No	84	Enterococcus	faecium	2.46
C6-A-15-24	HC6	GREEN	Yes	85	Enterococcus	faecium	2.25
C7-A-15-27	HC7	GREEN	No	85	Enterococcus	faecium	2.32
C6-GN-3-46	HC6	GREEN	Yes	86	Enterococcus	faecium	2.45
C6-GN-3-81	HC6	GREEN	No	86	Enterococcus	faecium	2.37
C7-A-2-53	HC7	GREEN	No	86	Enterococcus	faecium	2.43
C7-A-2-56	HC7	GREEN	No	86	Enterococcus	faecium	2.39
C7-N-8-88	HC7	GREEN	No	86	Enterococcus	faecium	2.4
C7-N-4s-9	HC7	GREEN	Yes	87	Enterococcus	faecium	2.41
C1-A-9-153	HC1	GREEN	No	87	Enterococcus	faecium	2.47
C6-A-15-29	HC6	GREEN	No	87	Enterococcus	faecium	2.35
C6-A-15-3	HC6	GREEN	No	87	Enterococcus	faecium	2.45
C6-N-11s-33	HC6	GREEN	No	87	Enterococcus	faecium	2.41
C6-N-4s-14	HC6	GREEN	No	87	Enterococcus	faecium	2.33
C6-N-4s-83	HC6	GREEN	No	87	Enterococcus	faecium	2.34
C6-N-8-61	HC6	GREEN	No	87	Enterococcus	faecium	2.3
C7-A-0-59	HC7	GREEN	No	87	Enterococcus	faecium	2.42
C7-A-8-74	HC7	GREEN	No	87	Enterococcus	faecium	2.51
C7-N-15-5	HC7	GREEN	No	87	Enterococcus	faecium	2.43
C7-N-4s-18	HC7	GREEN	No	87	Enterococcus	faecium	2.41
C7-N-4s-33	HC7	GREEN	No	87	Enterococcus	faecium	2.37
C7-N-4s-4	HC7	GREEN	No	87	Enterococcus	faecium	2.4
C7-N-8-58	HC7	GREEN	No	87	Enterococcus	faecium	2.28
C8-A-15-35	HC8	GREEN	No	87	Enterococcus	faecium	2.39
C8-N-8-72	HC8	GREEN	No	87	Enterococcus	faecium	2.52
C8-N-8-80	HC8	GREEN	No	87	Enterococcus	faecium	2.43
C5-A-3-12	HC5	GREEN	Yes	88	Enterococcus	faecium	2.5
C1-A-9-178	HC1	GREEN	No	88	Enterococcus	faecium	2.34
C1-A-9-201	HC1	GREEN	No	88	Enterococcus	faecium	2.37
C3-A-15-21	HC3	GREEN	No	88	Enterococcus	faecium	2.37
C5-GN-3-55	HC5	GREEN	No	88	Enterococcus	faecium	2.37
C5-GN-3-68	HC5	GREEN	No	88	Enterococcus	faecium	2.41
C5-N-15-19	HC5	GREEN	No	88	Enterococcus	faecium	2.33
C6-A-15-13	HC6	GREEN	No	88	Enterococcus	faecium	2.5
C6-A-8-73	HC6	GREEN	No	88	Enterococcus	faecium	2.38
C7-A-0-20	HC7	GREEN	No	88	Enterococcus	faecium	2.38
C7-N-4s-19	HC7	GREEN	No	88	Enterococcus	faecium	2.33
C7-N-4s-30	HC7	GREEN	No	88	Enterococcus	faecium	2.37
C7-N-4s-43	HC7	GREEN	No	88	Enterococcus	faecium	2.33
C7-N-4s-82	HC7	GREEN	No	88	Enterococcus	faecium	2.33
C7-N-8-36	HC7	GREEN	No	88	Enterococcus	faecium	2.39
C7-N-8-75	HC7	GREEN	No	88	Enterococcus	faecium	2.37
C7-N-8-78	HC7	GREEN	No	88	Enterococcus	faecium	2.37
C8-A-3-8	HC8	GREEN	No	88	Enterococcus	faecium	2.5
C6-N-0s-75	HC6	GREEN	Yes	89	Enterococcus	faecium	2.25
C7-GN-2-79	HC7	GREEN	No	89	Enterococcus	faecium	2.29
C7-N-0-1-14	HC7	GREEN	Yes	90	Enterococcus	faecium	2.59
C6-A-3-50	HC6	GREEN	No	90	Enterococcus	faecium	2.47
C7-GN-2-48	HC7	GREEN	No	90	Enterococcus	faecium	2.5
C7-GN-2-58	HC7	GREEN	Yes	91	Enterococcus	faecium	2.36
C6-GN-3-90	HC6	GREEN	No	91	Enterococcus	faecium	2.34
C7-GN-2-26	HC7	GREEN	No	91	Enterococcus	faecium	2.39
C7-GN-2-60	HC7	GREEN	No	91	Enterococcus	faecium	2.36
C7-GN-2-84	HC7	GREEN	No	91	Enterococcus	faecium	2.46
C7-GN-2-93	HC7	GREEN	No	91	Enterococcus	faecium	2.34
C7-N-0-2-13	HC7	GREEN	No	91	Enterococcus	faecium	2.31
C7-N-4s-79	HC7	GREEN	No	91	Enterococcus	faecium	2.28
C7-N-8-51	HC7	GREEN	No	91	Enterococcus	faecium	2.43
C7-N-8-7	HC7	GREEN	No	91	Enterococcus	faecium	2.43
C6-A-0-1-48	HC6	GREEN	Yes	92	Enterococcus	faecium	2.18
C6-GN-3-35	HC6	GREEN	Yes	93	Enterococcus	faecium	2.4
C6-N-8-54	HC6	GREEN	No	93	Enterococcus	faecium	2.25
C7-N-4s-11	HC7	GREEN	Yes	94	Enterococcus	faecium	2.39
C3-A-0-2-2	HC3	GREEN	Yes	95	Enterococcus	faecium	2.46
C6-N-4s-75	HC6	GREEN	Yes	96	Enterococcus	faecium	2.42
C6-N-4s-57	HC6	GREEN	No	96	Enterococcus	faecium	2.41
C6-N-4s-74	HC6	GREEN	No	96	Enterococcus	faecium	2.36
C7-N-4s-72	HC7	GREEN	No	96	Enterococcus	faecium	2.32
C7-N-4s-6	HC7	GREEN	Yes	97	Enterococcus	faecium	2.44
C7-N-15-16	HC7	GREEN	No	97	Enterococcus	faecium	2.45
C7-N-8-32	HC7	GREEN	No	97	Enterococcus	faecium	2.36
C7-GN-2-96	HC7	GREEN	Yes	98	Enterococcus	faecium	2.16
C7-N-15-15	HC7	GREEN	Yes	99	Enterococcus	faecium	2.46
C3-GN-3-6	HC3	GREEN	No	99	Enterococcus	faecium	2.46
C7-A-0-32	HC7	GREEN	No	99	Enterococcus	faecium	2.39
C7-N-8-60	HC7	GREEN	No	99	Enterococcus	faecium	2.42
C7-N-8-76	HC7	GREEN	No	99	Enterococcus	faecium	2.47
C7-N-8-91	HC7	GREEN	No	99	Enterococcus	faecium	2.42
C6-A-3-67	HC6	GREEN	Yes	100	Enterococcus	faecium	2.38
C6-A-3-14	HC6	GREEN	Yes	101	Enterococcus	faecium	2.5
C3-A-0-1-68	HC3	GREEN	No	101	Enterococcus	faecium	2.5
C6-A-0-2-53	HC6	GREEN	No	101	Enterococcus	faecium	2.41
C6-A-0-2-9	HC6	GREEN	No	101	Enterococcus	faecium	2.46
C6-A-3-44	HC6	GREEN	No	101	Enterococcus	faecium	2.34
C6-A-3-52	HC6	GREEN	No	101	Enterococcus	faecium	2.46
C6-A-8-44	HC6	GREEN	No	101	Enterococcus	faecium	2.42
C6-A-8-74	HC6	GREEN	No	101	Enterococcus	faecium	2.4
C6-BN-3-91	HC6	GREEN	No	101	Enterococcus	faecium	2.39
C7-A-2-37	HC7	GREEN	No	101	Enterococcus	faecium	2.4
C7-A-2-71	HC7	GREEN	No	101	Enterococcus	faecium	2.32
C7-A-8-85	HC7	GREEN	No	101	Enterococcus	faecium	2.43
C7-N-0-1-17	HC7	GREEN	No	101	Enterococcus	faecium	2.43
C7-N-4s-44	HC7	GREEN	No	101	Enterococcus	faecium	2.29
C7-N-8-11	HC7	GREEN	No	101	Enterococcus	faecium	2.36
C7-N-8-27	HC7	GREEN	No	101	Enterococcus	faecium	2.42
C7-N-8-29	HC7	GREEN	No	101	Enterococcus	faecium	2.39
C7-N-8-37	HC7	GREEN	No	101	Enterococcus	faecium	2.39
C7-N-8-90	HC7	GREEN	No	101	Enterococcus	faecium	2.42
C8-GN-3-56	HC8	GREEN	No	101	Enterococcus	faecium	2.42
C6-BN-3-56	HC6	GREEN	Yes	102	Enterococcus	faecium	2.36
C5-A-15-38	HC5	GREEN	No	102	Enterococcus	faecium	2.41
C6-A-8-27	HC6	GREEN	No	102	Enterococcus	faecium	2.4
C6-A-8-51	HC6	GREEN	No	102	Enterococcus	faecium	2.42
C6-A-8-69	HC6	GREEN	No	102	Enterococcus	faecium	2.43
C6-BN-3-75	HC6	GREEN	No	102	Enterococcus	faecium	2.19
C6-BN-3-80	HC6	GREEN	No	102	Enterococcus	faecium	2.21
C7-BN-2-1-25	HC7	GREEN	Yes	103	Enterococcus	faecium	2.45
C6-A-8-24	HC6	GREEN	Yes	104	Enterococcus	faecium	2.22
C6-A-0-2-59	HC6	GREEN	No	104	Enterococcus	faecium	2.44
C6-A-8-90	HC6	GREEN	No	104	Enterococcus	faecium	2.48
C6-A-0-1-85	HC6	GREEN	Yes	105	Enterococcus	faecium	2.49
C1-A-9-232	HC1	GREEN	No	105	Enterococcus	faecium	2.55
C6-A-0-1-64	HC6	GREEN	No	105	Enterococcus	faecium	2.35
C6-A-0-1-78	HC6	GREEN	No	105	Enterococcus	faecium	2.38
C6-A-15-18	HC6	GREEN	No	105	Enterococcus	faecium	2.44
C6-A-15-27	HC6	GREEN	No	105	Enterococcus	faecium	2.51
C6-A-8-10	HC6	GREEN	No	105	Enterococcus	faecium	2.39
C6-A-8-57	HC6	GREEN	No	105	Enterococcus	faecium	2.41
C6-A-8-81	HC6	GREEN	No	105	Enterococcus	faecium	2.47
C6-A-8-82	HC6	GREEN	No	105	Enterococcus	faecium	2.46
C6-A-8-9	HC6	GREEN	No	105	Enterococcus	faecium	2.44
C6-A-8-91	HC6	GREEN	No	105	Enterococcus	faecium	2.48
C6-GN-3-1	HC6	GREEN	No	105	Enterococcus	faecium	2.49
C8-A-15-34	HC8	GREEN	No	105	Enterococcus	faecium	2.48
C8-GN-3-70	HC8	GREEN	No	105	Enterococcus	faecium	2.48
C6-A-0-2-52	HC6	GREEN	Yes	106	Enterococcus	faecium	2.49
C6-BN-3-60	HC6	GREEN	Yes	107	Enterococcus	faecium	2.45
C6-N-11s-4	HC6	GREEN	No	107	Enterococcus	faecium	2.42
C7-A-0-75	HC7	GREEN	No	107	Enterococcus	faecium	2.46
C7-A-8-44	HC7	GREEN	No	107	Enterococcus	faecium	2.5
C7-N-15-13	HC7	GREEN	No	107	Enterococcus	faecium	2.39
C7-N-8-1	HC7	GREEN	No	107	Enterococcus	faecium	2.34
C7-N-8-41	HC7	GREEN	No	107	Enterococcus	faecium	2.41
C6-BN-3-94	HC6	GREEN	Yes	108	Enterococcus	faecium	2.21
C6-GN-3-24	HC6	GREEN	Yes	109	Enterococcus	faecium	2.34
C6-A-8-7	HC6	GREEN	No	109	Enterococcus	faecium	2.44
C6-A-8-95	HC6	GREEN	No	109	Enterococcus	faecium	2.32
C7-GN-2-15	HC7	GREEN	No	109	Enterococcus	faecium	2.39
C7-GN-2-92	HC7	GREEN	No	109	Enterococcus	faecium	2.45
C7-N-4s-93	HC7	GREEN	No	109	Enterococcus	faecium	2.27
C7-N-8-23	HC7	GREEN	No	109	Enterococcus	faecium	2.34
C1-A-9-183	HC1	GREEN	Yes	110	Enterococcus	faecium	2.34
C1-A-9-176	HC1	GREEN	No	110	Enterococcus	faecium	2.26
C7-GN-2-81	HC7	GREEN	No	110	Enterococcus	faecium	2.35
C6-A-8-94	HC6	GREEN	Yes	111	Enterococcus	faecium	2.38
C7-A-0-69	HC7	GREEN	No	111	Enterococcus	faecium	2.4
C6-N-8-68	HC6	GREEN	Yes	112	Enterococcus	faecium	2.31
C7-A-2-57	HC7	GREEN	Yes	113	Enterococcus	faecium	2.19
C5-GN-3-88	HC5	GREEN	Yes	114	Enterococcus	faecium	2.44
C5-A-8-37	HC5	GREEN	No	114	Enterococcus	faecium	2.42
C5-GN-3-96	HC5	GREEN	No	114	Enterococcus	faecium	2.42
C7-GN-2-42	HC7	GREEN	Yes	115	Enterococcus	faecium	2.4
C5-A-8-12	HC5	GREEN	Yes	116	Enterococcus	faecium	2.3
C5-A-15-37	HC5	GREEN	Yes	117	Enterococcus	faecium	2.47
C5-A-15-36	HC5	GREEN	No	117	Enterococcus	faecium	2.44
C5-BN-3-16	HC5	GREEN	No	117	Enterococcus	faecium	2.41
C7-GN-2-75	HC7	GREEN	Yes	118	Enterococcus	faecium	2.35
C6-A-0-1-55	HC6	GREEN	Yes	119	Enterococcus	faecium	2.33
C7-N-8-79	HC7	GREEN	No	119	Enterococcus	faecium	2.39
C5-N-15-20	HC5	GREEN	Yes	120	Enterococcus	faecium	2.25
C1-A-9-114	HC1	GREEN	No	120	Enterococcus	faecium	2.4
C7-BN-2-1-7	HC7	GREEN	Yes	121	Enterococcus	faecium	2.14
C7-N-11s-18	HC7	GREEN	Yes	122	Enterococcus	faecium	2.14
C6-A-8-70	HC6	GREEN	Yes	123	Enterococcus	faecium	2.32
C7-A-0-1	HC7	GREEN	Yes	124	Enterococcus	faecium	2.36
C5-A-15-28	HC5	GREEN	Yes	125	Enterococcus	faecium	1.99
C6-A-0-1-89	HC6	GREEN	Yes	126	Enterococcus	faecium	2.13
C5-GN-8-18	HC5	GREEN	Yes	127	Enterococcus	faecium	2.09
C6-A-0-2-29	HC6	GREEN	Yes	128	Enterococcus	faecium	2.16
